# Supplementary material for: catena-Poly[[aqua­(1,10-phenanthroline)cobalt(II)]-μ-4,4′-(propane-1,3-diyldi­oxy)dibenzoato]
Source: Acta Crystallogr Sect E Struct Rep Online. 2009 Sep 5;65(Pt 10):m1164. doi: 10.1107/S1600536809035089 (PMC2970340; doi:10.1107/S1600536809035089)
Supplement: Supplementary file 1 [file e-65-m1164-sup1.cif]

##############################################################################
###                                                                        ###
###        Electronic paper (Acta Crystallographica Section E)             ###
###                                                                        ###
##############################################################################
#                                                                            #
# This CIF contains the data in a paper accepted for publication in Acta     #
# Crystallographica Section E. It conforms to the requirements of Notes      #
# for Authors for Section E, and has been peer reviewed under the auspices   #
# of the IUCr Commission on Journals.                                        #
#                                                                            #
# Full details of the Crystallographic Information File format               #
# are given in the paper "The Crystallographic Information File (CIF):       #
# a New Standard Archive File for Crystallography" by S. R. Hall, F. H.      #
# Allen and I. D. Brown [Acta Cryst. (1991), A47, 655-685].                  #
#                                                                            #
# The current version of the core CIF dictionary is obtainable from          #
# ftp://ftp.iucr.org/pub/cif_core.dic. The current version number is 2.4.    #
#                                                                            #
# Software is freely available for graphical display of the structure(s) in  #
# this CIF.  For information consult the CIF home page http://www.iucr.org/  #
# cif/home.html                                                              #
#                                                                            #
# This file may be used for bona fide research purposes within the           #
# scientific community so long as proper attribution is given to the journal # 
# article from which it was obtained.                                        #
#                                                                            #
##############################################################################
                                             
data_I
_audit_creation_method     SHELXL-97
_chemical_name_systematic
;
<i>catena</i>-Poly[[aqua(1,10-phenanthroline)cobalt(II)]-\m-4,4'-(propane-
1,3-diyldioxy)dibenzoato]
;
_chemical_name_common     ?
_chemical_formula_moiety     'C29 H24 Co N2 O7'
_chemical_formula_sum     'C29 H24 Co N2 O7'
_chemical_formula_iupac     '[Co (C17 H14 O6) (C12 H8 N2) (H2 O)]'
_chemical_formula_weight     571.43
_chemical_melting_point     ?
_symmetry_cell_setting     triclinic
_symmetry_space_group_name_H-M     'P -1'
_symmetry_space_group_name_Hall     '-P 1'
loop_
    _symmetry_equiv_pos_as_xyz
    'x, y, z'
    '-x, -y, -z'
_cell_length_a     8.5967(17)
_cell_length_b     11.432(2)
_cell_length_c     14.423(3)
_cell_angle_alpha     68.433(3)
_cell_angle_beta     87.673(4)
_cell_angle_gamma     74.635(4)
_cell_volume     1268.5(4)
_cell_formula_units_Z     2
_cell_measurement_reflns_used     4499
_cell_measurement_theta_min     1.52
_cell_measurement_theta_max     25.20
_cell_measurement_temperature     298(2)
_exptl_crystal_description     block
_exptl_crystal_colour     pink
_exptl_crystal_size_max     0.23
_exptl_crystal_size_mid     0.14
_exptl_crystal_size_min     0.11
_exptl_crystal_density_diffrn     1.496
_exptl_crystal_density_meas     ?
_exptl_crystal_density_method     'not measured'
_exptl_crystal_F_000     590
_exptl_absorpt_coefficient_mu     0.729
_exptl_absorpt_correction_type     multi-scan
_exptl_absorpt_process_details     '(SADABS; Bruker, 2005)'
_exptl_absorpt_correction_T_min     0.8502
_exptl_absorpt_correction_T_max     0.9241
_exptl_special_details
;
;
_diffrn_ambient_temperature     298(2)
_diffrn_radiation_type     MoK\a
_diffrn_radiation_wavelength     0.71073
_diffrn_radiation_source     'fine-focus sealed tube'
_diffrn_radiation_monochromator     graphite
_diffrn_measurement_device_type     'Bruker APEXII area-detector'
_diffrn_measurement_method     '\f and \w'
_diffrn_detector_area_resol_mean     ?
_diffrn_reflns_number     6503
_diffrn_reflns_av_R_equivalents     0.0322
_diffrn_reflns_av_sigmaI/netI     0.1115
_diffrn_reflns_theta_min     1.52
_diffrn_reflns_theta_max     25.20
_diffrn_reflns_theta_full     25.20
_diffrn_measured_fraction_theta_max     0.982
_diffrn_measured_fraction_theta_full     0.982
_diffrn_reflns_limit_h_min     -10
_diffrn_reflns_limit_h_max     8
_diffrn_reflns_limit_k_min     -11
_diffrn_reflns_limit_k_max     13
_diffrn_reflns_limit_l_min     -17
_diffrn_reflns_limit_l_max     17
_diffrn_standards_number     0
_diffrn_standards_interval_count     0
_diffrn_standards_interval_time     0
_diffrn_standards_decay_%     ?
_refine_special_details
;
 Refinement of F^2^ against ALL reflections.  The weighted R-factor wR and
 goodness of fit S are based on F^2^, conventional R-factors R are based
 on F, with F set to zero for negative F^2^. The threshold expression of
 F^2^ > 2sigma(F^2^) is used only for calculating R-factors(gt) etc. and is
 not relevant to the choice of reflections for refinement.  R-factors based
 on F^2^ are statistically about twice as large as those based on F, and R-
 factors based on ALL data will be even larger.
;
_reflns_number_total     4499
_reflns_number_gt     2242
_reflns_threshold_expression     I>2\s(I)
_refine_ls_structure_factor_coef     Fsqd
_refine_ls_matrix_type     full
_refine_ls_R_factor_all     0.0928
_refine_ls_R_factor_gt     0.0392
_refine_ls_wR_factor_gt     0.0572
_refine_ls_wR_factor_ref     0.0627
_refine_ls_goodness_of_fit_ref     0.906
_refine_ls_restrained_S_all     0.907
_refine_ls_number_reflns     4499
_refine_ls_number_parameters     358
_refine_ls_number_restraints     3
_refine_ls_hydrogen_treatment     mixed
_refine_ls_weighting_scheme     calc
_refine_ls_weighting_details
            'calc w=1/[\s^2^(Fo^2^)+(0.01P)^2^+0.001P] where P=(Fo^2^+2Fc^2^)/3'
_atom_sites_solution_hydrogens     geom
_atom_sites_solution_primary     direct
_atom_sites_solution_secondary     difmap
_refine_ls_shift/su_max     0.000
_refine_ls_shift/su_mean     0.000
_refine_diff_density_max     0.193
_refine_diff_density_min     -0.207
_refine_ls_extinction_method     none
_refine_ls_extinction_coef     ?
loop_
    _atom_type_symbol
    _atom_type_description
    _atom_type_scat_dispersion_real
    _atom_type_scat_dispersion_imag
    _atom_type_scat_source
    'C' 'C' 0.0033 0.0016
                         'International Tables Vol C Tables 4.2.6.8 and 6.1.1.4'
    'Co' 'Co' 0.3494 0.9721
                         'International Tables Vol C Tables 4.2.6.8 and 6.1.1.4'
    'N' 'N' 0.0061 0.0033
                         'International Tables Vol C Tables 4.2.6.8 and 6.1.1.4'
    'O' 'O' 0.0106 0.0060
                         'International Tables Vol C Tables 4.2.6.8 and 6.1.1.4'
    'H' 'H' 0.0000 0.0000
                         'International Tables Vol C Tables 4.2.6.8 and 6.1.1.4'
_computing_data_collection     'APEX2 (Bruker, 2005)'
_computing_cell_refinement     'SAINT (Bruker, 2005)'
_computing_data_reduction     'SAINT (Bruker, 2005)'
_computing_structure_solution     'SHELXS97 (Sheldrick, 2008)'
_computing_structure_refinement     'SHELXL97 (Sheldrick, 2008)'
_computing_molecular_graphics
;
ORTEPIII (Burnett & Johnson, 1996), ORTEP-3 for Windows (Farrugia,
1997) and
PLATON (Spek, 2009)
;
_computing_publication_material     'SHELXL97 (Sheldrick, 2008)'
loop_
    _atom_site_type_symbol
    _atom_site_label
    _atom_site_fract_x
    _atom_site_fract_y
    _atom_site_fract_z
    _atom_site_U_iso_or_equiv
    _atom_site_adp_type
    _atom_site_calc_flag
    _atom_site_refinement_flags
    _atom_site_occupancy
    _atom_site_disorder_assembly
    _atom_site_disorder_group
    Co Co1 0.63053(6) -0.14519(4) 0.37254(3) 0.04796(15) Uani d . 1 . .
    O O1 0.6918(3) 0.01199(17) 0.26875(13) 0.0552(6) Uani d . 1 . .
    O O2 0.5285(3) 0.08365(17) 0.36879(14) 0.0568(6) Uani d . 1 . .
    O O6 1.4634(3) 0.84914(19) 0.28126(14) 0.0557(6) Uani d . 1 . .
    O O5 1.2435(3) 0.91935(18) 0.35373(14) 0.0599(6) Uani d . 1 . .
    O O3 0.6256(3) 0.62108(18) 0.06262(15) 0.0663(7) Uani d . 1 . .
    O O4 0.9367(3) 0.79789(19) 0.01759(15) 0.0645(7) Uani d . 1 . .
    O O1W 0.4880(3) -0.19495(18) 0.49172(15) 0.0547(6) Uani d D 1 . .
    N N3 0.8001(3) -0.2965(2) 0.34395(17) 0.0459(7) Uani d . 1 . .
    N N4 0.8312(3) -0.1855(2) 0.47342(16) 0.0479(7) Uani d . 1 . .
    C C5 0.6272(4) 0.4931(3) 0.1143(2) 0.0478(9) Uani d . 1 . .
    C C15 1.2806(4) 0.8073(2) 0.14796(19) 0.0446(8) Uani d . 1 . .
    H H15 1.3926 0.7800 0.1481 0.053 Uiso calc R 1 . .
    C C2 0.6156(4) 0.2400(3) 0.23088(19) 0.0372(8) Uani d . 1 . .
    C C17 1.3121(5) 0.8825(3) 0.2871(2) 0.0442(9) Uani d . 1 . .
    C C14 1.2101(4) 0.8686(2) 0.21218(19) 0.0388(8) Uani d . 1 . .
    C C11 1.0202(5) 0.8281(3) 0.0810(2) 0.0466(9) Uani d . 1 . .
    C C22 0.9490(4) -0.3320(3) 0.3897(2) 0.0431(8) Uani d . 1 . .
    C C1 0.6105(4) 0.1044(3) 0.2937(2) 0.0449(9) Uani d . 1 . .
    C C16 1.1861(5) 0.7864(3) 0.0841(2) 0.0513(9) Uani d . 1 . .
    H H16 1.2349 0.7435 0.0424 0.062 Uiso calc R 1 . .
    C C13 1.0445(4) 0.9135(2) 0.2059(2) 0.0428(8) Uani d . 1 . .
    H H13 0.9959 0.9574 0.2469 0.051 Uiso calc R 1 . .
    C C23 0.9660(4) -0.2726(3) 0.4596(2) 0.0427(8) Uani d . 1 . .
    C C20 1.0562(5) -0.4759(3) 0.3037(2) 0.0574(10) Uani d . 1 . .
    H H20 1.1410 -0.5348 0.2888 0.069 Uiso calc R 1 . .
    C C12 0.9468(4) 0.8959(2) 0.1406(2) 0.0462(8) Uani d . 1 . .
    H H12 0.8350 0.9287 0.1370 0.055 Uiso calc R 1 . .
    C C7 0.7238(4) 0.2625(3) 0.1578(2) 0.0491(9) Uani d . 1 . .
    H H7 0.7939 0.1918 0.1473 0.059 Uiso calc R 1 . .
    C C18 0.7807(4) -0.3527(3) 0.2806(2) 0.0516(9) Uani d . 1 . .
    H H18 0.6787 -0.3314 0.2498 0.062 Uiso calc R 1 . .
    C C4 0.5183(4) 0.4717(3) 0.1876(2) 0.0517(9) Uani d . 1 . .
    H H4 0.4480 0.5422 0.1983 0.062 Uiso calc R 1 . .
    C C6 0.7314(4) 0.3883(3) 0.0993(2) 0.0536(10) Uani d . 1 . .
    H H6 0.8061 0.4013 0.0506 0.064 Uiso calc R 1 . .
    C C3 0.5132(4) 0.3464(3) 0.2450(2) 0.0473(9) Uani d . 1 . .
    H H3 0.4393 0.3334 0.2941 0.057 Uiso calc R 1 . .
    C C21 1.0827(4) -0.4225(3) 0.3726(2) 0.0454(8) Uani d . 1 . .
    C C29 0.8459(4) -0.1330(3) 0.5391(2) 0.0566(10) Uani d . 1 . .
    H H29 0.7556 -0.0737 0.5489 0.068 Uiso calc R 1 . .
    C C26 1.1150(4) -0.3060(3) 0.5110(2) 0.0494(9) Uani d . 1 . .
    C C24 1.2331(4) -0.4527(3) 0.4262(2) 0.0606(10) Uani d . 1 . .
    H H24 1.3225 -0.5120 0.4154 0.073 Uiso calc R 1 . .
    C C9 0.7016(4) 0.7961(3) -0.0633(2) 0.0729(12) Uani d . 1 . .
    H H9A 0.5869 0.8383 -0.0787 0.088 Uiso calc R 1 . .
    H H9B 0.7551 0.8191 -0.1255 0.088 Uiso calc R 1 . .
    C C19 0.9069(5) -0.4420(3) 0.2586(2) 0.0596(10) Uani d . 1 . .
    H H19 0.8888 -0.4781 0.2132 0.072 Uiso calc R 1 . .
    C C8 0.7272(4) 0.6493(3) -0.0194(2) 0.0680(11) Uani d . 1 . .
    H H8A 0.6989 0.6191 -0.0695 0.082 Uiso calc R 1 . .
    H H8B 0.8396 0.6056 0.0035 0.082 Uiso calc R 1 . .
    C C27 1.1243(4) -0.2470(3) 0.5802(2) 0.0615(10) Uani d . 1 . .
    H H27 1.2213 -0.2661 0.6159 0.074 Uiso calc R 1 . .
    C C28 0.9895(5) -0.1616(3) 0.5944(2) 0.0635(10) Uani d . 1 . .
    H H28 0.9935 -0.1229 0.6405 0.076 Uiso calc R 1 . .
    C C25 1.2484(4) -0.3972(3) 0.4922(2) 0.0581(9) Uani d . 1 . .
    H H25 1.3481 -0.4189 0.5259 0.070 Uiso calc R 1 . .
    C C10 0.7656(5) 0.8476(3) 0.0062(2) 0.0634(10) Uani d . 1 . .
    H H10A 0.7359 0.9423 -0.0217 0.076 Uiso calc R 1 . .
    H H10B 0.7196 0.8195 0.0706 0.076 Uiso calc R 1 . .
    H H1WA 0.399(3) -0.145(3) 0.453(2) 0.095 Uiso d D 1 . .
    H H1WB 0.482(4) -0.163(3) 0.5397(16) 0.095 Uiso d D 1 . .
loop_
    _atom_site_aniso_label
    _atom_site_aniso_U_11
    _atom_site_aniso_U_22
    _atom_site_aniso_U_33
    _atom_site_aniso_U_12
    _atom_site_aniso_U_13
    _atom_site_aniso_U_23
    Co1 0.0490(4) 0.0497(3) 0.0462(3) -0.0154(2) -0.0012(2) -0.0169(2)
    O1 0.0598(18) 0.0395(13) 0.0671(15) -0.0094(11) 0.0061(12) -0.0235(11)
    O2 0.072(2) 0.0588(14) 0.0454(14) -0.0295(12) 0.0080(12) -0.0181(11)
    O6 0.0438(18) 0.0788(16) 0.0523(14) -0.0163(13) -0.0046(13) -0.0324(12)
    O5 0.0539(18) 0.0800(16) 0.0604(15) -0.0118(12) -0.0031(12) -0.0462(13)
    O3 0.085(2) 0.0444(14) 0.0696(16) -0.0252(13) -0.0050(14) -0.0151(12)
    O4 0.079(2) 0.0670(15) 0.0612(15) -0.0276(15) -0.0163(14) -0.0321(12)
    O1W 0.064(2) 0.0617(15) 0.0437(14) -0.0218(12) 0.0013(11) -0.0222(12)
    N3 0.053(2) 0.0458(16) 0.0438(16) -0.0165(14) -0.0043(15) -0.0190(13)
    N4 0.057(2) 0.0510(16) 0.0426(16) -0.0185(15) -0.0054(14) -0.0218(13)
    C5 0.062(3) 0.036(2) 0.047(2) -0.0167(19) -0.0113(19) -0.0136(17)
    C15 0.048(3) 0.0424(18) 0.0453(19) -0.0145(16) 0.0018(18) -0.0170(16)
    C2 0.044(2) 0.0402(19) 0.0331(18) -0.0136(17) -0.0008(16) -0.0176(15)
    C17 0.053(3) 0.0387(19) 0.043(2) -0.0141(18) 0.000(2) -0.0160(16)
    C14 0.051(3) 0.0331(17) 0.0341(18) -0.0136(17) 0.0003(17) -0.0125(14)
    C11 0.063(3) 0.0393(19) 0.042(2) -0.0215(19) -0.0062(19) -0.0131(16)
    C22 0.049(3) 0.0407(19) 0.040(2) -0.0205(18) 0.0011(18) -0.0100(16)
    C1 0.048(3) 0.045(2) 0.048(2) -0.0173(18) -0.0128(18) -0.0192(18)
    C16 0.061(3) 0.049(2) 0.052(2) -0.012(2) 0.001(2) -0.0296(17)
    C13 0.049(3) 0.0384(18) 0.045(2) -0.0107(17) 0.0005(18) -0.0202(15)
    C23 0.045(3) 0.046(2) 0.038(2) -0.0179(18) -0.0025(18) -0.0128(16)
    C20 0.060(3) 0.052(2) 0.058(2) -0.008(2) 0.001(2) -0.0235(18)
    C12 0.047(3) 0.0418(19) 0.049(2) -0.0120(16) -0.0071(18) -0.0146(16)
    C7 0.067(3) 0.043(2) 0.047(2) -0.0169(18) 0.0029(19) -0.0259(17)
    C18 0.063(3) 0.051(2) 0.046(2) -0.0232(19) -0.0024(18) -0.0167(17)
    C4 0.049(3) 0.040(2) 0.067(2) -0.0037(17) -0.0044(19) -0.0248(18)
    C6 0.080(3) 0.049(2) 0.043(2) -0.030(2) 0.0109(19) -0.0209(17)
    C3 0.047(3) 0.048(2) 0.047(2) -0.0140(18) -0.0013(17) -0.0169(17)
    C21 0.045(3) 0.044(2) 0.048(2) -0.0119(18) 0.0055(19) -0.0169(16)
    C29 0.062(3) 0.056(2) 0.059(2) -0.0123(19) -0.003(2) -0.0311(18)
    C26 0.044(3) 0.048(2) 0.056(2) -0.0140(18) -0.0012(19) -0.0179(17)
    C24 0.048(3) 0.051(2) 0.078(3) -0.0065(18) 0.001(2) -0.0237(19)
    C9 0.110(4) 0.060(2) 0.051(2) -0.047(2) -0.029(2) -0.0032(18)
    C19 0.071(3) 0.060(2) 0.056(2) -0.016(2) -0.001(2) -0.0324(19)
    C8 0.107(4) 0.056(2) 0.051(2) -0.044(2) -0.010(2) -0.0138(18)
    C27 0.062(3) 0.071(2) 0.059(2) -0.025(2) -0.015(2) -0.024(2)
    C28 0.061(3) 0.071(3) 0.070(3) -0.016(2) -0.015(2) -0.040(2)
    C25 0.042(3) 0.062(2) 0.071(2) -0.0132(19) -0.0098(19) -0.024(2)
    C10 0.082(4) 0.050(2) 0.055(2) -0.026(2) -0.023(2) -0.0072(17)
_geom_special_details
;
 All esds (except the esd in the dihedral angle between two l.s. planes)
 are estimated using the full covariance matrix.  The cell esds are taken
 into account individually in the estimation of esds in distances, angles
 and torsion angles; correlations between esds in cell parameters are only
 used when they are defined by crystal symmetry.  An approximate (isotropic)
 treatment of cell esds is used for estimating esds involving l.s. planes.
;
loop_
    _geom_bond_atom_site_label_1
    _geom_bond_atom_site_label_2
    _geom_bond_site_symmetry_2
    _geom_bond_distance
    _geom_bond_publ_flag
    Co1 O6 1_445 2.017(2) ?
    Co1 O1 . 2.0511(17) ?
    Co1 O1W . 2.063(2) ?
    Co1 N3 . 2.104(2) ?
    Co1 N4 . 2.143(2) ?
    O1 C1 . 1.265(3) ?
    O2 C1 . 1.251(3) ?
    O6 C17 . 1.263(3) ?
    O6 Co1 1_665 2.017(2) ?
    O5 C17 . 1.253(3) ?
    O3 C5 . 1.373(3) ?
    O3 C8 . 1.432(3) ?
    O4 C11 . 1.374(3) ?
    O4 C10 . 1.421(4) ?
    O1W H1WA . 0.885(17) ?
    O1W H1WB . 0.885(15) ?
    N3 C18 . 1.332(3) ?
    N3 C22 . 1.354(4) ?
    N4 C29 . 1.319(3) ?
    N4 C23 . 1.374(3) ?
    C5 C6 . 1.375(4) ?
    C5 C4 . 1.381(3) ?
    C15 C16 . 1.376(4) ?
    C15 C14 . 1.387(3) ?
    C15 H15 . 0.9300 ?
    C2 C7 . 1.374(3) ?
    C2 C3 . 1.376(3) ?
    C2 C1 . 1.493(3) ?
    C17 C14 . 1.496(4) ?
    C14 C13 . 1.374(4) ?
    C11 C16 . 1.375(4) ?
    C11 C12 . 1.388(3) ?
    C22 C21 . 1.409(4) ?
    C22 C23 . 1.439(3) ?
    C16 H16 . 0.9300 ?
    C13 C12 . 1.387(4) ?
    C13 H13 . 0.9300 ?
    C23 C26 . 1.395(4) ?
    C20 C19 . 1.357(4) ?
    C20 C21 . 1.396(4) ?
    C20 H20 . 0.9300 ?
    C12 H12 . 0.9300 ?
    C7 C6 . 1.392(3) ?
    C7 H7 . 0.9300 ?
    C18 C19 . 1.394(4) ?
    C18 H18 . 0.9300 ?
    C4 C3 . 1.377(3) ?
    C4 H4 . 0.9300 ?
    C6 H6 . 0.9300 ?
    C3 H3 . 0.9300 ?
    C21 C24 . 1.427(4) ?
    C29 C28 . 1.393(4) ?
    C29 H29 . 0.9300 ?
    C26 C27 . 1.409(3) ?
    C26 C25 . 1.423(4) ?
    C24 C25 . 1.352(3) ?
    C24 H24 . 0.9300 ?
    C9 C8 . 1.517(3) ?
    C9 C10 . 1.518(3) ?
    C9 H9A . 0.9700 ?
    C9 H9B . 0.9700 ?
    C19 H19 . 0.9300 ?
    C8 H8A . 0.9700 ?
    C8 H8B . 0.9700 ?
    C27 C28 . 1.366(4) ?
    C27 H27 . 0.9300 ?
    C28 H28 . 0.9300 ?
    C25 H25 . 0.9300 ?
    C10 H10A . 0.9700 ?
    C10 H10B . 0.9700 ?
loop_
    _geom_angle_atom_site_label_1
    _geom_angle_atom_site_label_2
    _geom_angle_atom_site_label_3
    _geom_angle_site_symmetry_1
    _geom_angle_site_symmetry_3
    _geom_angle
    _geom_angle_publ_flag
    O6 Co1 O1 1_445 . 95.13(8) ?
    O6 Co1 O1W 1_445 . 90.40(9) ?
    O1 Co1 O1W . . 142.18(7) ?
    O6 Co1 N3 1_445 . 90.17(10) ?
    O1 Co1 N3 . . 99.18(8) ?
    O1W Co1 N3 . . 118.22(8) ?
    O6 Co1 N4 1_445 . 166.69(9) ?
    O1 Co1 N4 . . 92.61(8) ?
    O1W Co1 N4 . . 90.10(9) ?
    N3 Co1 N4 . . 77.90(10) ?
    C1 O1 Co1 . . 101.40(18) ?
    C17 O6 Co1 . 1_665 125.76(19) ?
    C5 O3 C8 . . 118.2(2) ?
    C11 O4 C10 . . 118.3(2) ?
    Co1 O1W H1WA . . 91(2) ?
    Co1 O1W H1WB . . 122.6(19) ?
    H1WA O1W H1WB . . 103(2) ?
    C18 N3 C22 . . 117.3(3) ?
    C18 N3 Co1 . . 127.3(2) ?
    C22 N3 Co1 . . 115.16(19) ?
    C29 N4 C23 . . 117.4(3) ?
    C29 N4 Co1 . . 129.9(2) ?
    C23 N4 Co1 . . 112.55(19) ?
    O3 C5 C6 . . 124.4(3) ?
    O3 C5 C4 . . 116.0(3) ?
    C6 C5 C4 . . 119.5(3) ?
    C16 C15 C14 . . 120.5(3) ?
    C16 C15 H15 . . 119.8 ?
    C14 C15 H15 . . 119.8 ?
    C7 C2 C3 . . 118.0(3) ?
    C7 C2 C1 . . 121.0(3) ?
    C3 C2 C1 . . 121.0(3) ?
    O5 C17 O6 . . 124.6(3) ?
    O5 C17 C14 . . 118.5(3) ?
    O6 C17 C14 . . 116.8(3) ?
    C13 C14 C15 . . 117.9(3) ?
    C13 C14 C17 . . 121.5(3) ?
    C15 C14 C17 . . 120.6(3) ?
    O4 C11 C16 . . 116.4(3) ?
    O4 C11 C12 . . 123.8(3) ?
    C16 C11 C12 . . 119.8(3) ?
    N3 C22 C21 . . 123.7(3) ?
    N3 C22 C23 . . 116.3(3) ?
    C21 C22 C23 . . 120.1(3) ?
    O2 C1 O1 . . 121.5(3) ?
    O2 C1 C2 . . 120.5(3) ?
    O1 C1 C2 . . 118.0(3) ?
    C11 C16 C15 . . 120.9(3) ?
    C11 C16 H16 . . 119.6 ?
    C15 C16 H16 . . 119.6 ?
    C14 C13 C12 . . 122.6(3) ?
    C14 C13 H13 . . 118.7 ?
    C12 C13 H13 . . 118.7 ?
    N4 C23 C26 . . 123.0(3) ?
    N4 C23 C22 . . 117.4(3) ?
    C26 C23 C22 . . 119.6(3) ?
    C19 C20 C21 . . 120.1(3) ?
    C19 C20 H20 . . 120.0 ?
    C21 C20 H20 . . 120.0 ?
    C13 C12 C11 . . 118.2(3) ?
    C13 C12 H12 . . 120.9 ?
    C11 C12 H12 . . 120.9 ?
    C2 C7 C6 . . 121.8(3) ?
    C2 C7 H7 . . 119.1 ?
    C6 C7 H7 . . 119.1 ?
    N3 C18 C19 . . 122.8(3) ?
    N3 C18 H18 . . 118.6 ?
    C19 C18 H18 . . 118.6 ?
    C3 C4 C5 . . 120.3(3) ?
    C3 C4 H4 . . 119.8 ?
    C5 C4 H4 . . 119.8 ?
    C5 C6 C7 . . 119.2(3) ?
    C5 C6 H6 . . 120.4 ?
    C7 C6 H6 . . 120.4 ?
    C2 C3 C4 . . 121.2(3) ?
    C2 C3 H3 . . 119.4 ?
    C4 C3 H3 . . 119.4 ?
    C20 C21 C22 . . 116.5(3) ?
    C20 C21 C24 . . 125.1(3) ?
    C22 C21 C24 . . 118.3(3) ?
    N4 C29 C28 . . 123.5(3) ?
    N4 C29 H29 . . 118.3 ?
    C28 C29 H29 . . 118.3 ?
    C23 C26 C27 . . 117.3(3) ?
    C23 C26 C25 . . 119.3(3) ?
    C27 C26 C25 . . 123.4(4) ?
    C25 C24 C21 . . 121.4(3) ?
    C25 C24 H24 . . 119.3 ?
    C21 C24 H24 . . 119.3 ?
    C8 C9 C10 . . 113.0(2) ?
    C8 C9 H9A . . 109.0 ?
    C10 C9 H9A . . 109.0 ?
    C8 C9 H9B . . 109.0 ?
    C10 C9 H9B . . 109.0 ?
    H9A C9 H9B . . 107.8 ?
    C20 C19 C18 . . 119.7(3) ?
    C20 C19 H19 . . 120.2 ?
    C18 C19 H19 . . 120.2 ?
    O3 C8 C9 . . 107.4(3) ?
    O3 C8 H8A . . 110.2 ?
    C9 C8 H8A . . 110.2 ?
    O3 C8 H8B . . 110.2 ?
    C9 C8 H8B . . 110.2 ?
    H8A C8 H8B . . 108.5 ?
    C28 C27 C26 . . 119.4(3) ?
    C28 C27 H27 . . 120.3 ?
    C26 C27 H27 . . 120.3 ?
    C27 C28 C29 . . 119.3(3) ?
    C27 C28 H28 . . 120.3 ?
    C29 C28 H28 . . 120.3 ?
    C24 C25 C26 . . 121.3(3) ?
    C24 C25 H25 . . 119.4 ?
    C26 C25 H25 . . 119.4 ?
    O4 C10 C9 . . 108.3(3) ?
    O4 C10 H10A . . 110.0 ?
    C9 C10 H10A . . 110.0 ?
    O4 C10 H10B . . 110.0 ?
    C9 C10 H10B . . 110.0 ?
    H10A C10 H10B . . 108.4 ?
loop_
    _geom_hbond_atom_site_label_D
    _geom_hbond_atom_site_label_H
    _geom_hbond_atom_site_label_A
    _geom_hbond_site_symmetry_A
    _geom_hbond_distance_DH
    _geom_hbond_distance_HA
    _geom_hbond_distance_DA
    _geom_hbond_angle_DHA
    O1W H1WB O2 2_656 0.885(15) 1.847(16) 2.729(3) 175(3)
    O1W H1WA O5 1_445 0.885(17) 1.804(17) 2.657(3) 161(3)
data_global
_journal_date_recd_electronic     2009-08-31
_journal_date_accepted     2009-09-01
_journal_name_full     'Acta Crystallographica, Section E'
_journal_year     2009
_journal_volume     65
_journal_issue     10
_journal_page_first     m1164
_journal_page_last     m1164
_journal_paper_category     QM
_journal_coeditor_code     HB5085
_publ_contact_author_name     'Su-Mei Shen'
_publ_contact_author_address
;
Department of Applied Engineering,
Zhejiang Economic and Trade Polytechnic,
310018 Hangzhou,
People's Republic of China
;
_publ_contact_author_email     'zjssm01@126.com'
_publ_contact_author_fax     '86 571-8516662'
_publ_contact_author_phone     '86 571-8516662'
_publ_section_title
;\
<i>catena</i>-Poly[[aqua(1,10-phenanthroline)cobalt(II)]-\m-4,4'-(propane-1,3-\
diyldioxy)dibenzoato]
;
loop_
    _publ_author_name
    _publ_author_address
    'Su-Mei Shen'
;
Department of Applied Engineering,
Zhejiang Economic and Trade Polytechnic,
310018 Hangzhou,
People's Republic of China
;
