# Supplementary material for: catena-Poly[[aqua­(1,10-phenanthroline)cobalt(II)]-μ-4,4′-(propane-1,3-diyldi­oxy)dibenzoato]
Source: Acta Crystallogr Sect E Struct Rep Online. 2009 Sep 5;65(Pt 10):m1164. doi: 10.1107/S1600536809035089 (PMC2970340; doi:10.1107/S1600536809035089)
Supplement: Supplementary file 2 [file e-65-m1164-Isup2.hkl]

# 
# h,k,l, Fc-squared, Fo-squared, sigma(Fo-squared) and status flag 
# 
data_I
_shelx_title ' Co in P-1                   P-1' 
_shelx_refln_list_code          4 
_shelx_F_calc_maximum      231.97 
_exptl_crystal_F_000       590.00 
_reflns_d_resolution_high  0.8347 
 
loop_ 
 _symmetry_equiv_pos_as_xyz 
 'x, y, z' 
 '-x, -y, -z' 
 
_cell_length_a     8.5967 
_cell_length_b    11.4320 
_cell_length_c    14.4230 
_cell_angle_alpha  68.433 
_cell_angle_beta   87.673 
_cell_angle_gamma  74.635 
 
_shelx_F_squared_multiplier     1.000 
 
loop_ 
 _refln_index_h 
 _refln_index_k 
 _refln_index_l 
 _refln_F_squared_calc 
 _refln_F_squared_meas 
 _refln_F_squared_sigma 
 _refln_observed_status 
   1   0   0       63.77       91.48      8.36 o 
   2   0   0      311.56      324.79     21.55 o 
   3   0   0      685.65      735.93     38.47 o 
   4   0   0      267.45      280.98     31.25 o 
   5   0   0       41.45       27.31     29.85 o 
   6   0   0        1.52        0.26     34.53 o 
   7   0   0      574.36      653.02     66.66 o 
   8   0   0      191.59      146.61     56.69 o 
   9   0   0       92.42       68.74     66.25 o 
  -8   1   0        8.60       11.37     50.98 o 
  -7   1   0        7.13        9.81     42.94 o 
  -6   1   0     1867.71     1811.50     85.92 o 
  -5   1   0      116.34      152.43     33.80 o 
  -4   1   0      157.77      166.34     28.09 o 
  -3   1   0     1736.55     1663.33     57.06 o 
  -2   1   0        4.46       -1.25     10.38 o 
  -1   1   0      213.14      201.99      7.08 o 
   0   1   0     2215.66     2141.18     38.00 o 
   1   1   0     1376.58     1441.69     20.53 o 
   2   1   0       21.50       15.80      4.08 o 
   3   1   0        7.36        6.80     17.13 o 
   4   1   0      356.34      340.11     35.72 o 
   5   1   0     1364.79     1394.66     71.07 o 
   6   1   0      430.42      556.19     56.95 o 
   7   1   0        0.05        6.07     39.87 o 
   8   1   0        2.62      -13.19     52.13 o 
   9   1   0       22.49       12.51     61.63 o 
  10   1   0        0.34      -12.51     69.36 o 
  -9   2   0       66.10       37.43     29.13 o 
  -7   2   0      178.26       78.40     46.21 o 
  -6   2   0       16.00       12.62     38.11 o 
  -5   2   0     1035.44     1104.02     61.83 o 
  -4   2   0      229.36      271.74     32.55 o 
  -3   2   0      503.90      523.88     19.56 o 
  -2   2   0       22.23       27.87      6.89 o 
  -1   2   0       37.83       47.49      4.68 o 
   0   2   0     3927.53     3847.21     50.39 o 
   1   2   0      690.06      682.86     10.26 o 
   3   2   0       27.81       17.81      6.16 o 
   4   2   0      203.79      188.10     31.51 o 
   5   2   0      260.13      292.45     41.95 o 
   6   2   0      516.83      602.45     57.78 o 
   7   2   0      170.68      173.66     53.73 o 
   8   2   0        9.96        3.22     53.58 o 
   9   2   0       19.89       26.95     64.79 o 
  10   2   0       17.56       23.36     73.00 o 
  -8   3   0       20.80       11.63     30.42 o 
  -7   3   0        7.33       -2.23     25.23 o 
  -6   3   0       33.95       16.04     24.61 o 
  -5   3   0     1513.53     1516.24     43.07 o 
  -4   3   0      200.11      232.20     35.33 o 
  -3   3   0       33.73       34.13     10.58 o 
  -2   3   0     1154.85     1106.93     23.08 o 
  -1   3   0      210.83      181.23      9.89 o 
   0   3   0    11555.91    11343.22    142.55 o 
   1   3   0      694.48      708.72     13.89 o 
   2   3   0      505.61      509.22     28.66 o 
   3   3   0     1092.79     1088.26     25.29 o 
   4   3   0      504.64      526.75     20.74 o 
   5   3   0      366.63      401.63     44.86 o 
   6   3   0      198.03      181.76     47.04 o 
   7   3   0      625.24      590.56     66.30 o 
   8   3   0      179.45      124.65     56.07 o 
   9   3   0       21.49       13.03     66.87 o 
  10   3   0       28.63       10.64     75.85 o 
  -8   4   0       32.44       12.93     35.82 o 
  -7   4   0      176.32      164.99     37.54 o 
  -6   4   0        0.30       -6.65     24.92 o 
  -5   4   0        4.99        1.77     20.87 o 
  -4   4   0        0.89       -1.66     16.20 o 
  -3   4   0      638.55      650.54     28.29 o 
  -2   4   0      230.45      190.06     17.47 o 
  -1   4   0      300.43      275.68     16.51 o 
   0   4   0     4497.41     4413.89     60.11 o 
   1   4   0     1550.19     1502.36     25.09 o 
   2   4   0       96.57       87.46     19.55 o 
   3   4   0       23.63       22.10      4.86 o 
   4   4   0      179.55      174.40     13.34 o 
   5   4   0     1939.96     1989.17     44.61 o 
   6   4   0        0.20        5.81     39.15 o 
   7   4   0       37.81       37.33     44.86 o 
   8   4   0      136.60      137.63     58.51 o 
   9   4   0       32.66       18.69     69.00 o 
  10   4   0        8.61       -2.70     80.42 o 
  -8   5   0        0.10        8.46     40.03 o 
  -7   5   0      133.07      129.59     37.22 o 
  -6   5   0      175.36      213.85     38.32 o 
  -5   5   0        9.86        9.81     25.23 o 
  -4   5   0        0.74        3.27     18.48 o 
  -3   5   0       72.12      125.95     19.88 o 
  -2   5   0      105.44       81.30     15.21 o 
  -1   5   0     3026.87     3017.80     67.70 o 
   0   5   0        3.78        0.67      9.66 o 
   1   5   0     3674.53     3754.70     65.65 o 
   2   5   0     2360.76     2488.80     32.12 o 
   3   5   0      269.93      274.69     13.85 o 
   4   5   0      123.68      128.12     19.13 o 
   5   5   0      775.41      785.27     28.82 o 
   6   5   0      758.83      749.66     44.26 o 
   7   5   0       35.66       67.70     52.70 o 
   8   5   0        2.40       -2.86     57.26 o 
   9   5   0       64.54       55.34     73.93 o 
  10   5   0       19.93       31.25     86.08 o 
  -7   6   0        3.11        7.58     35.87 o 
  -6   6   0       16.68       12.04     34.01 o 
  -5   6   0       93.27       85.46     31.20 o 
  -4   6   0       22.57       16.25     21.65 o 
  -3   6   0       16.66       10.75     17.70 o 
  -2   6   0      101.57       85.25     17.29 o 
  -1   6   0      460.52      481.38     26.84 o 
   0   6   0      782.88      914.99     33.28 o 
   1   6   0      140.61      162.15     13.02 o 
   2   6   0       22.11       14.26      6.55 o 
   3   6   0      206.11      206.04     14.38 o 
   4   6   0       49.28       54.65     15.96 o 
   5   6   0       11.24        9.90     13.57 o 
   6   6   0      768.82      800.90     32.18 o 
   7   6   0       86.04       84.92     19.48 o 
   8   6   0       45.92       27.83     56.85 o 
   9   6   0       28.79       43.66     66.97 o 
  10   6   0       15.96        0.36     86.18 o 
  -6   7   0       12.20       21.55     35.20 o 
  -5   7   0        6.70       21.49     32.24 o 
  -4   7   0      180.20      181.09     30.11 o 
  -3   7   0       42.23       35.77     20.82 o 
  -2   7   0       39.30       37.22     18.07 o 
  -1   7   0      184.73      154.77     20.20 o 
   0   7   0      145.37      163.38     18.69 o 
   1   7   0      363.46      379.57     23.16 o 
   2   7   0      100.94       93.53      9.08 o 
   3   7   0      554.51      562.26     23.79 o 
   4   7   0      508.94      490.72     41.69 o 
   5   7   0      150.77      128.06     21.83 o 
   6   7   0        0.02       -7.65     17.26 o 
   7   7   0        1.90       -0.45     17.95 o 
   8   7   0       13.42       27.88     65.05 o 
   9   7   0       55.60       18.07     69.15 o 
  -5   8   0        1.51        5.56     32.97 o 
  -4   8   0      186.61      209.33     36.08 o 
  -3   8   0      395.00      345.09     32.66 o 
  -2   8   0      448.46      481.43     33.49 o 
  -1   8   0       40.01       33.64     20.09 o 
   0   8   0      137.01      100.72     19.00 o 
   1   8   0      981.92      972.57     37.95 o 
   2   8   0       35.46       32.23     10.58 o 
   3   8   0       36.70       21.67     13.80 o 
   4   8   0       32.26       35.07     18.33 o 
   5   8   0      632.39      638.91     35.41 o 
   6   8   0      274.22      305.67     25.26 o 
   7   8   0        1.42        1.70     21.35 o 
   8   8   0      105.91       84.72     26.04 o 
   9   8   0      115.31      103.11     82.08 o 
  -5   9   0       48.52       27.67     40.13 o 
  -4   9   0        3.53       14.85     32.97 o 
  -3   9   0        1.29        2.02     28.35 o 
  -2   9   0       53.28       62.51     24.14 o 
  -1   9   0      105.56      118.99     25.96 o 
   0   9   0        1.04        7.63     18.38 o 
   1   9   0       19.99       12.04     17.39 o 
   2   9   0      149.70      212.08     24.97 o 
   3   9   0      187.18      173.61     22.17 o 
   4   9   0        2.33        0.83     17.29 o 
   5   9   0       31.03       22.94     18.27 o 
   6   9   0      124.69      120.90     23.95 o 
   7   9   0       55.29       56.18     23.75 o 
   8   9   0       54.55       40.21     29.14 o 
  -3  10   0        0.54       -3.06     31.15 o 
  -2  10   0        2.40        4.72     27.98 o 
  -1  10   0       23.40       13.19     23.57 o 
   0  10   0        9.39       12.30     23.62 o 
   1  10   0       62.53       87.17     22.84 o 
   2  10   0        0.64       -2.80     18.74 o 
   3  10   0       35.56       47.24     22.69 o 
   4  10   0        4.27        9.45     20.40 o 
   5  10   0      284.98      230.25     29.07 o 
   6  10   0        1.60       -1.09     21.48 o 
   7  10   0       28.15       16.47     25.10 o 
   8  10   0      116.81       84.63     32.14 o 
  -2  11   0       45.74       24.14     29.80 o 
  -1  11   0        5.36       -6.28     26.27 o 
   0  11   0        0.56       -3.84     27.41 o 
   1  11   0      149.15      114.01     27.10 o 
   2  11   0        7.24        0.10     22.32 o 
   3  11   0       30.75       25.70     25.44 o 
   4  11   0      327.46      320.80     32.76 o 
   5  11   0       65.84       51.09     26.37 o 
   6  11   0        6.87       -7.53     28.92 o 
   7  11   0        5.38       -5.61     33.18 o 
   0  12   0        0.28       -4.36     31.31 o 
   1  12   0       22.60        8.77     30.22 o 
   2  12   0       18.11       21.55     30.06 o 
   3  12   0       29.45       12.46     26.53 o 
   4  12   0        8.41        4.98     27.00 o 
   5  12   0       63.78       80.99     33.23 o 
  -5 -12   1       82.54       66.30     31.25 o 
  -4 -12   1       23.75       23.05     28.19 o 
  -3 -12   1        0.98        0.16     30.16 o 
  -2 -12   1       48.09       67.39     29.85 o 
  -1 -12   1      116.18      112.61     35.62 o 
  -6 -11   1        5.77       -2.23     27.78 o 
  -5 -11   1        6.99       10.64     25.70 o 
  -4 -11   1      140.86      128.34     31.10 o 
  -3 -11   1       47.59       30.32     24.56 o 
  -2 -11   1        0.20       -4.67     26.43 o 
  -1 -11   1        6.88        3.58     24.87 o 
   0 -11   1       38.80       14.33     27.00 o 
   1 -11   1        2.22       -6.80     30.94 o 
   2 -11   1        7.08       -3.17     31.77 o 
  -8 -10   1        3.35        8.18     28.76 o 
  -7 -10   1       37.71       20.20     27.90 o 
  -6 -10   1       46.52       55.45     26.37 o 
  -5 -10   1        0.41       -0.31     24.87 o 
  -4 -10   1      111.36       49.58     22.74 o 
  -3 -10   1      358.22      334.30     32.03 o 
  -2 -10   1       52.70       57.73     24.35 o 
  -1 -10   1       59.25       43.45     22.53 o 
   0 -10   1       15.07        6.59     22.84 o 
   1 -10   1       10.34       18.95     27.57 o 
   2 -10   1       55.12       62.87     32.19 o 
   3 -10   1       30.85       28.04     31.05 o 
  -8  -9   1       86.27       51.60     33.33 o 
  -7  -9   1        1.08        5.67     22.25 o 
  -6  -9   1       37.08       50.12     22.92 o 
  -5  -9   1      243.91      195.80     24.83 o 
  -4  -9   1      107.40       99.84     23.78 o 
  -3  -9   1        0.44       -3.32     18.95 o 
  -2  -9   1      103.39       86.65     20.40 o 
  -1  -9   1      398.08      306.36     27.15 o 
   0  -9   1        0.73        2.65     19.52 o 
   1  -9   1        0.72        2.54     21.49 o 
   2  -9   1      100.13      109.70     29.90 o 
   3  -9   1       40.18       13.97     27.67 o 
   4  -9   1       18.72       25.02     35.41 o 
  -9  -8   1        2.29        2.49     77.88 o 
  -8  -8   1      109.49      123.41     29.73 o 
  -7  -8   1      158.31      119.45     24.30 o 
  -6  -8   1       61.31       21.48     19.88 o 
  -5  -8   1       24.70       12.08     15.65 o 
  -4  -8   1      248.18      171.01     87.87 o 
  -3  -8   1       36.30       42.17     17.55 o 
  -2  -8   1       12.58        0.62     16.20 o 
  -1  -8   1      291.98      314.93     26.79 o 
   0  -8   1       20.19       38.83     18.27 o 
   1  -8   1      367.53      376.87     31.20 o 
   2  -8   1      138.78       89.92     23.67 o 
   3  -8   1       19.77        5.61     24.04 o 
   4  -8   1       93.87       74.09     30.01 o 
   5  -8   1        9.06       10.49     37.22 o 
  -9  -7   1       42.47       12.41     73.05 o 
  -8  -7   1      120.93       79.06     24.03 o 
  -7  -7   1      109.42      122.15     22.54 o 
  -6  -7   1        7.72        2.96     16.43 o 
  -5  -7   1       29.19       36.46     16.33 o 
  -4  -7   1       79.96       67.00     31.85 o 
  -3  -7   1      147.16      138.96     15.76 o 
  -2  -7   1      199.50      184.47     13.37 o 
  -1  -7   1       79.00      100.88     18.07 o 
   0  -7   1     1410.40     1480.53     47.19 o 
   1  -7   1       63.53       54.15     17.60 o 
   2  -7   1        3.45        6.13     17.81 o 
   3  -7   1      241.03      242.56     28.61 o 
   4  -7   1      459.87      510.92     40.81 o 
   5  -7   1      110.47      111.62     37.59 o 
   6  -7   1       14.92        4.10     35.67 o 
  -9  -6   1        3.82        7.63     72.32 o 
  -8  -6   1       20.24       27.15     56.49 o 
  -7  -6   1       10.73        3.82     17.71 o 
  -6  -6   1      850.70      873.45     52.75 o 
  -5  -6   1       97.46       66.69     14.85 o 
  -4  -6   1       20.28        7.06     11.47 o 
  -3  -6   1       28.91       26.89      9.40 o 
  -2  -6   1      394.81      397.94     11.42 o 
  -1  -6   1      561.38      561.58     16.62 o 
   0  -6   1      465.61      496.54     25.28 o 
   1  -6   1      516.42      550.22     28.09 o 
   2  -6   1      762.76      731.78     34.53 o 
   3  -6   1      137.02      128.18     25.39 o 
   4  -6   1      126.43      124.76     28.40 o 
   5  -6   1      102.01      110.27     30.79 o 
   6  -6   1       25.15       33.85     34.16 o 
   7  -6   1       10.94        3.48     42.57 o 
 -10  -5   1        3.04       14.12     75.59 o 
  -9  -5   1       24.39       -1.92     70.71 o 
  -8  -5   1       51.41      100.98     64.90 o 
  -7  -5   1       13.37        8.77     50.20 o 
  -6  -5   1       25.00       30.17     15.79 o 
  -5  -5   1      690.82      730.83     28.71 o 
  -4  -5   1      908.40      907.04     28.43 o 
  -3  -5   1      612.34      609.63     12.11 o 
  -2  -5   1      437.54      455.06     10.68 o 
  -1  -5   1     1863.37     1788.65     31.17 o 
   0  -5   1     4131.10     4259.71     76.53 o 
   1  -5   1       63.78       61.08      7.08 o 
   2  -5   1      212.56      173.20     20.51 o 
   3  -5   1      411.75      431.38     28.81 o 
   4  -5   1       39.42       49.32     22.79 o 
   5  -5   1        0.87       -2.54     23.00 o 
   6  -5   1       48.66       32.55     33.02 o 
   7  -5   1       15.43       10.18     33.85 o 
 -10  -4   1        5.00       12.25     79.80 o 
  -9  -4   1        9.54       16.82     69.00 o 
  -8  -4   1       43.50       24.45     52.96 o 
  -7  -4   1      240.64      286.27     61.73 o 
  -6  -4   1      604.56      658.08     28.05 o 
  -5  -4   1       70.94       64.90     18.02 o 
  -4  -4   1      428.46      438.35     29.13 o 
  -3  -4   1      507.39      487.01     45.92 o 
  -2  -4   1      152.15      170.72      6.35 o 
  -1  -4   1     3852.23     3888.77     55.41 o 
   0  -4   1     1730.00     1727.47     28.41 o 
   1  -4   1      786.44      789.08     16.99 o 
   2  -4   1      115.57      105.07      9.53 o 
   3  -4   1        9.30        9.09     10.44 o 
   4  -4   1      715.45      685.57     36.39 o 
   5  -4   1       40.62       42.73     25.08 o 
   6  -4   1      102.21       77.41     28.55 o 
   7  -4   1        2.10       14.90     30.58 o 
   8  -4   1       64.55       38.00     38.26 o 
 -10  -3   1       17.73       13.19     77.15 o 
  -9  -3   1        6.96       -9.45     59.13 o 
  -8  -3   1       38.70       66.09     58.93 o 
  -7  -3   1      224.02      249.93     58.36 o 
  -6  -3   1     1028.54     1134.03     79.17 o 
  -5  -3   1     1638.52     1773.01     41.30 o 
  -4  -3   1       25.14       20.57      7.30 o 
  -3  -3   1      684.58      684.29     25.26 o 
  -2  -3   1      283.18      262.81      6.01 o 
  -1  -3   1    14673.61    14450.72    337.51 o 
   0  -3   1      982.51     1034.46     18.41 o 
   1  -3   1      216.13      207.22      8.70 o 
   2  -3   1      891.73      862.31     35.15 o 
   3  -3   1     2529.63     2465.56     45.29 o 
   4  -3   1      113.86      126.63     16.05 o 
   5  -3   1     1305.75     1346.10     41.30 o 
   6  -3   1       72.68       48.39     27.41 o 
   7  -3   1      201.59      146.67     32.45 o 
   8  -3   1       32.11       33.28     33.33 o 
 -10  -2   1        0.10        2.44     64.74 o 
  -9  -2   1       96.68       23.10     63.65 o 
  -8  -2   1        0.58       12.25     54.62 o 
  -7  -2   1      146.47      149.05     48.39 o 
  -6  -2   1     1337.59     1466.25     81.93 o 
  -5  -2   1      719.18      828.96     58.56 o 
  -4  -2   1      567.08      721.50     48.02 o 
  -3  -2   1      189.59      181.82      8.89 o 
  -2  -2   1     2084.32     2133.34     32.47 o 
  -1  -2   1     6718.27     6295.93     81.01 o 
   0  -2   1     2095.63     2254.57     32.17 o 
   1  -2   1      312.90      273.58     13.99 o 
   2  -2   1     1228.75     1243.13     25.41 o 
   3  -2   1     1521.63     1488.45     32.75 o 
   4  -2   1      246.49      289.06     20.27 o 
   5  -2   1      658.68      706.24     30.95 o 
   6  -2   1      373.06      371.60     35.12 o 
   7  -2   1      258.85      212.37     49.71 o 
   8  -2   1        4.48       10.54     25.44 o 
   9  -2   1       10.31        1.87     30.42 o 
 -10  -1   1        2.43        3.84     67.86 o 
  -9  -1   1       31.89        8.05     53.47 o 
  -8  -1   1        0.65       -4.83     46.31 o 
  -7  -1   1      675.82      659.25     69.36 o 
  -6  -1   1        2.32        2.39     36.81 o 
  -5  -1   1      533.48      592.38     51.92 o 
  -4  -1   1       17.40        9.24     21.70 o 
  -3  -1   1     1576.13     1521.96     40.76 o 
  -2  -1   1      867.80      869.04     16.07 o 
  -1  -1   1     4086.60     4170.85     54.30 o 
   0  -1   1     9754.14     9227.70    115.23 o 
   1  -1   1     1099.12     1044.78     18.43 o 
   2  -1   1       63.50       71.96     13.45 o 
   3  -1   1       16.04       44.91     17.18 o 
   4  -1   1     1735.48     1586.75     62.46 o 
   5  -1   1      238.55      208.76     37.69 o 
   6  -1   1      526.00      490.26     52.64 o 
   7  -1   1        5.85       10.75     46.99 o 
   8  -1   1       75.92      106.12     60.12 o 
  -9   0   1       42.00       12.93     58.25 o 
  -8   0   1       76.48       63.81     52.75 o 
  -7   0   1      337.63      282.69     55.08 o 
  -6   0   1      592.52      656.55     58.77 o 
  -5   0   1      475.98      433.82     45.17 o 
  -4   0   1      241.33      242.35     31.10 o 
  -3   0   1       73.50       55.45      7.83 o 
  -2   0   1      384.26      474.63     16.41 o 
  -1   0   1     2476.98     2233.12     46.31 o 
   0   0   1     4039.82     3900.25     48.92 o 
   1   0   1     2311.22     2291.22     52.13 o 
   2   0   1     7145.54     7145.07    151.55 o 
   3   0   1     4266.11     4400.05    110.58 o 
   4   0   1      336.48      378.94     35.56 o 
   5   0   1     1098.39     1132.11     62.72 o 
   6   0   1       70.12       27.88     35.87 o 
   7   0   1        0.19        2.60     43.09 o 
   8   0   1      165.00      205.44     60.90 o 
   9   0   1       12.67       32.34     61.73 o 
  -9   1   1        2.48      -11.84     56.59 o 
  -8   1   1      312.02      179.01     56.64 o 
  -7   1   1      169.50       95.53     45.79 o 
  -6   1   1     1369.55     1225.35     72.42 o 
  -5   1   1     1502.33     1515.78     70.82 o 
  -4   1   1       78.87      129.59     27.46 o 
  -3   1   1      112.11      114.74     21.39 o 
   0   1   1     1569.90     1423.24     17.86 o 
   1   1   1     8059.27     7957.95     83.94 o 
   3   1   1      980.09      970.23     43.09 o 
   4   1   1      294.76      291.93     33.49 o 
   5   1   1      687.64      590.46     50.31 o 
   6   1   1      249.72      328.79     49.32 o 
   7   1   1       86.46       18.90     44.39 o 
   8   1   1        5.39        9.03     52.38 o 
   9   1   1       36.52       38.63     62.61 o 
  10   1   1       80.92       85.72     74.14 o 
  -7   2   1       20.13        8.88     46.15 o 
  -6   2   1      318.19      295.83     47.92 o 
  -5   2   1      971.06      978.23     57.32 o 
  -4   2   1      223.85      157.21     27.78 o 
  -3   2   1       99.10      103.73     20.97 o 
  -2   2   1     3281.72     3369.62     51.83 o 
  -1   2   1     3825.24     3838.83     51.21 o 
   0   2   1     3099.95     3219.50     57.06 o 
   1   2   1      242.59      226.94     13.39 o 
   2   2   1        4.75        1.66      3.81 o 
   3   2   1      158.34      104.67     19.78 o 
   4   2   1      354.93      366.43     36.76 o 
   5   2   1     1037.53     1010.00     60.38 o 
   6   2   1      370.29      373.03     49.22 o 
   7   2   1      169.35      154.45     51.55 o 
   8   2   1      140.41      118.58     54.41 o 
   9   2   1        0.38       -0.21     62.92 o 
  10   2   1       43.91       54.05     75.80 o 
  -9   3   1        1.52        4.26     30.58 o 
  -8   3   1       49.16       60.22     30.53 o 
  -7   3   1      360.90      361.34     37.80 o 
  -6   3   1      177.14      158.40     29.18 o 
  -5   3   1        1.42        2.01     16.01 o 
  -4   3   1      873.14      825.36     29.12 o 
  -3   3   1     1029.09     1056.45     27.56 o 
  -2   3   1     1012.54     1042.38     23.07 o 
  -1   3   1      592.73      524.73     18.43 o 
   0   3   1     4436.09     4396.93     79.23 o 
   1   3   1      337.31      322.16     10.28 o 
   2   3   1      430.89      396.35     14.29 o 
   3   3   1      163.12      154.24     14.51 o 
   4   3   1      715.49      716.90     22.51 o 
   5   3   1      359.84      325.47     43.51 o 
   6   3   1      391.89      421.36     55.24 o 
   7   3   1       10.31        3.06     45.53 o 
   8   3   1      146.50      171.85     63.49 o 
   9   3   1       83.90      105.91     70.19 o 
  10   3   1        0.69        8.05     78.08 o 
  -8   4   1       14.08        9.60     29.70 o 
  -7   4   1       70.84       32.24     31.46 o 
  -6   4   1      199.27      203.15     33.64 o 
  -5   4   1       89.34       74.76     23.16 o 
  -4   4   1       95.00       82.96     20.51 o 
  -3   4   1      495.59      491.61     41.33 o 
  -2   4   1      911.86      893.20     20.15 o 
  -1   4   1       19.99       15.63      8.46 o 
   0   4   1       22.30       19.87      5.29 o 
   1   4   1        7.71        1.80      3.81 o 
   2   4   1      173.65      147.86     27.97 o 
   3   4   1      171.03      179.80      7.83 o 
   4   4   1      142.13      131.45     11.95 o 
   5   4   1     2584.76     2755.64    105.60 o 
   6   4   1      180.24      156.79     42.68 o 
   7   4   1       43.43       51.29     49.06 o 
   8   4   1        0.55       -1.40     51.50 o 
   9   4   1      113.41       84.88     71.07 o 
  10   4   1       19.82       15.94     80.68 o 
  -8   5   1       23.54       35.10     38.73 o 
  -7   5   1        1.48        3.63     33.54 o 
  -6   5   1       17.99       11.63     29.75 o 
  -5   5   1      117.42       81.72     27.46 o 
  -4   5   1       11.03       24.71     21.18 o 
  -3   5   1      259.95      291.57     23.78 o 
  -2   5   1       10.95        3.74     11.58 o 
  -1   5   1     3512.61     3574.82     75.80 o 
   0   5   1       35.74       26.27      9.09 o 
   1   5   1     1304.92     1349.37     27.61 o 
   2   5   1        9.55        2.94      5.01 o 
   3   5   1     1204.92     1203.79     24.92 o 
   4   5   1      559.07      564.51     36.86 o 
   5   5   1       37.74       39.73     12.11 o 
   6   5   1      712.11      788.78     31.20 o 
   7   5   1      197.31       94.59     48.91 o 
   8   5   1       29.52       21.70     54.36 o 
   9   5   1       26.02       -2.70     69.05 o 
  10   5   1       82.36      110.17     80.58 o 
  -7   6   1       39.22       59.19     36.24 o 
  -6   6   1       17.88        7.63     29.23 o 
  -5   6   1       18.34        9.35     25.18 o 
  -4   6   1      171.51      202.27     29.23 o 
  -3   6   1        1.53        2.39     17.76 o 
  -2   6   1      113.53      138.83     18.48 o 
  -1   6   1       35.19       32.40     13.65 o 
   0   6   1     1093.74     1119.23     34.84 o 
   1   6   1       45.91       46.11      9.31 o 
   2   6   1      160.26      177.73      9.00 o 
   3   6   1     1376.13     1397.67     60.46 o 
   4   6   1      630.46      659.97     19.77 o 
   5   6   1      117.39      113.16     16.65 o 
   6   6   1       69.91       77.22     18.13 o 
   7   6   1      184.52      204.66     56.49 o 
   8   6   1        6.36        5.30     60.69 o 
   9   6   1        0.18        7.63     72.32 o 
  10   6   1       18.90       33.54     85.35 o 
  -6   7   1      122.02      143.50     41.74 o 
  -5   7   1       34.61       32.92     30.99 o 
  -4   7   1        2.79       -3.17     22.01 o 
  -3   7   1      275.07      288.30     28.40 o 
  -2   7   1      140.83      101.29     20.72 o 
  -1   7   1      223.07      241.57     22.43 o 
   0   7   1      749.22      751.61     31.72 o 
   1   7   1      435.54      390.99     22.06 o 
   2   7   1      125.21      124.20      9.67 o 
   3   7   1      294.61      286.15     12.52 o 
   4   7   1      960.09      917.75     30.13 o 
   5   7   1      405.43      492.94     29.96 o 
   6   7   1       65.90       58.00     17.56 o 
   7   7   1       15.18       -0.08     19.26 o 
   8   7   1       29.97       28.04     64.64 o 
   9   7   1       24.78        3.58     73.93 o 
  -6   8   1       21.79       29.85     42.36 o 
  -5   8   1       16.24       13.50     33.28 o 
  -4   8   1      120.37       73.62     30.74 o 
  -3   8   1      262.70      273.92     29.96 o 
  -2   8   1      740.44      762.82     38.32 o 
  -1   8   1     2050.21     2039.47     60.07 o 
   0   8   1      217.68      202.74     22.64 o 
   1   8   1       15.74       11.06     14.07 o 
   2   8   1      356.47      396.57     23.18 o 
   3   8   1       29.50       24.22     14.24 o 
   4   8   1       69.02       35.94     25.08 o 
   5   8   1        1.22       -1.23     14.73 o 
   6   8   1      300.93      301.15     25.00 o 
   7   8   1      343.75      369.59     30.72 o 
   8   8   1      300.83      244.45     31.56 o 
   9   8   1       65.80       29.70     79.07 o 
  -5   9   1       26.22        7.06     34.63 o 
  -4   9   1       85.79      115.41     32.45 o 
  -3   9   1       87.40       48.96     25.80 o 
  -2   9   1       19.45       28.81     23.73 o 
  -1   9   1       42.55       51.45     22.06 o 
   0   9   1        0.85        1.87     18.85 o 
   1   9   1       28.37       28.29     16.87 o 
   2   9   1        5.67        3.10     10.84 o 
   3   9   1      543.77      536.05     31.10 o 
   4   9   1        4.29        6.27     15.53 o 
   5   9   1      200.01      201.82     23.73 o 
   6   9   1       43.56       20.59     18.73 o 
   7   9   1       70.86       58.57     23.34 o 
   8   9   1        4.96        1.36     24.59 o 
   9   9   1       43.03       70.30     83.69 o 
  -4  10   1        0.27      -11.37     34.94 o 
  -3  10   1       51.43       40.65     28.40 o 
  -2  10   1        0.14        2.60     24.04 o 
  -1  10   1        0.04       -9.71     23.10 o 
   0  10   1      130.55      129.38     26.01 o 
   1  10   1       64.33       37.47     28.89 o 
   2  10   1        5.71        0.57     17.86 o 
   3  10   1       65.21       59.96     20.51 o 
   4  10   1      501.09      545.76     34.37 o 
   5  10   1       11.73       -3.43     23.05 o 
   6  10   1        0.53       -4.39     20.51 o 
   7  10   1       32.79       27.11     24.90 o 
   8  10   1        5.69        0.93     29.02 o 
  -2  11   1       56.98       56.59     29.23 o 
  -1  11   1       10.16        5.66     27.93 o 
   0  11   1        5.21        1.77     25.96 o 
   1  11   1        2.02       -0.57     21.65 o 
   2  11   1      118.78      132.75     26.17 o 
   3  11   1       80.81       70.92     26.17 o 
   4  11   1      190.93      167.28     27.57 o 
   5  11   1       20.33       35.46     27.20 o 
   6  11   1      160.91      157.78     32.29 o 
   7  11   1       26.65       26.74     29.54 o 
  -1  12   1       11.32        1.09     32.19 o 
   0  12   1       19.49       57.26     29.18 o 
   1  12   1       41.20       12.82     25.54 o 
   2  12   1       17.50       24.19     26.01 o 
   3  12   1       86.34       92.52     27.78 o 
   4  12   1       16.63        3.17     25.65 o 
   5  12   1        2.69       -9.29     28.87 o 
   6  12   1       38.19       44.39     33.75 o 
   3  13   1       10.02        5.97     29.18 o 
  -3 -12   2       12.70        6.07     29.02 o 
  -2 -12   2        1.75       -4.88     29.18 o 
  -6 -11   2        3.60        0.42     32.40 o 
  -5 -11   2       58.92       26.69     28.87 o 
  -4 -11   2       13.15        3.79     25.60 o 
  -3 -11   2       50.56       43.61     26.11 o 
  -2 -11   2       46.80       44.23     26.69 o 
  -1 -11   2       18.37       22.12     30.11 o 
   0 -11   2       23.93       30.94     28.50 o 
   1 -11   2       23.46       24.76     30.79 o 
  -7 -10   2        0.21        0.84     26.21 o 
  -6 -10   2       44.32       28.66     26.95 o 
  -5 -10   2       33.90       40.96     27.00 o 
  -4 -10   2       75.26       47.61     23.78 o 
  -3 -10   2       25.92        6.70     23.73 o 
  -2 -10   2      454.69      403.03     33.64 o 
  -1 -10   2       79.76       45.79     23.83 o 
   0 -10   2       36.87       16.56     24.56 o 
   1 -10   2        5.45        7.16     25.80 o 
   2 -10   2        2.19        8.83     29.13 o 
   3 -10   2       12.49       -0.36     32.81 o 
  -8  -9   2       64.16       50.97     27.63 o 
  -7  -9   2       28.71       32.75     24.26 o 
  -6  -9   2        0.33       -2.13     20.61 o 
  -5  -9   2        1.72        7.16     20.37 o 
  -4  -9   2       10.22        9.55     19.42 o 
  -3  -9   2        9.35        9.60     18.53 o 
  -2  -9   2       48.66       30.99     19.57 o 
  -1  -9   2      198.81      195.52     27.26 o 
   0  -9   2        5.17       -1.92     20.25 o 
   1  -9   2       24.33        7.42     22.69 o 
   2  -9   2        5.25       -4.10     23.99 o 
   3  -9   2       29.81       27.98     28.24 o 
   4  -9   2        9.68       12.56     33.64 o 
  -9  -8   2        3.01        7.01     75.64 o 
  -8  -8   2        5.73       19.73     27.54 o 
  -7  -8   2      163.30      136.97     25.15 o 
  -6  -8   2        3.50        6.11     18.36 o 
  -5  -8   2        5.21        8.90     16.61 o 
  -4  -8   2      149.84      113.23     77.07 o 
  -3  -8   2      196.67      211.74     16.57 o 
  -2  -8   2       15.65       10.75     17.70 o 
  -1  -8   2       71.38       67.18     20.35 o 
   0  -8   2        6.63       11.99     17.96 o 
   1  -8   2       10.55        2.96     19.42 o 
   2  -8   2       16.61        3.58     22.06 o 
   3  -8   2        3.82        5.04     27.10 o 
   4  -8   2      103.96      101.97     34.84 o 
   5  -8   2       19.41        4.41     37.90 o 
  -9  -7   2       24.04       30.16     76.32 o 
  -8  -7   2        1.86        3.25     23.36 o 
  -7  -7   2      472.94      449.33     32.54 o 
  -6  -7   2      683.98      692.91     34.32 o 
  -5  -7   2      108.21       91.97     19.15 o 
  -4  -7   2       51.37       50.13     12.29 o 
  -3  -7   2       73.83       69.67     12.16 o 
  -2  -7   2      180.43      218.46     14.82 o 
  -1  -7   2      379.45      357.04     26.06 o 
   0  -7   2       20.38       32.45     18.22 o 
   1  -7   2       91.21       86.13     19.99 o 
   2  -7   2      999.46     1037.31     44.86 o 
   3  -7   2      309.54      298.27     30.94 o 
   4  -7   2        3.47        4.67     28.66 o 
   5  -7   2      223.12      247.54     40.65 o 
   6  -7   2      142.70      142.98     45.89 o 
  -9  -6   2        7.05       11.42     72.58 o 
  -8  -6   2        8.80       14.54     56.49 o 
  -7  -6   2       94.76       88.56     20.98 o 
  -6  -6   2       71.33       69.85     18.06 o 
  -5  -6   2        1.18       -5.53     13.19 o 
  -4  -6   2      149.39      146.85     13.81 o 
  -3  -6   2      325.45      344.06     16.08 o 
  -2  -6   2       36.86       29.78      9.40 o 
  -1  -6   2     1855.29     1817.42     34.26 o 
   0  -6   2      478.47      471.77     26.27 o 
   1  -6   2        3.58        7.84     15.94 o 
   2  -6   2      132.01      131.04     20.82 o 
   3  -6   2        0.97        3.48     21.08 o 
   4  -6   2        0.32        2.75     23.26 o 
   5  -6   2        7.58       11.37     30.89 o 
   6  -6   2       93.98      100.77     37.69 o 
   7  -6   2       28.53       32.03     46.31 o 
 -10  -5   2        5.69      -17.29     83.33 o 
  -9  -5   2        3.86        1.61     70.35 o 
  -8  -5   2       40.55        4.72     59.70 o 
  -7  -5   2       26.18       19.34     19.23 o 
  -6  -5   2      301.43      271.66     21.71 o 
  -5  -5   2       19.89        7.87     10.49 o 
  -4  -5   2     1290.86     1279.92     29.46 o 
  -3  -5   2     1001.84     1038.13     24.99 o 
  -2  -5   2      160.76      176.74     18.66 o 
  -1  -5   2     1628.03     1543.67     29.24 o 
   0  -5   2      372.80      401.85     14.54 o 
   1  -5   2       29.17       26.34      8.12 o 
   2  -5   2        9.64       20.66     15.00 o 
   3  -5   2        0.55        2.44     17.08 o 
   4  -5   2      846.52      880.67     46.10 o 
   5  -5   2        0.38        0.73     24.35 o 
   6  -5   2       16.82       23.99     29.75 o 
   7  -5   2        0.54       -3.89     35.51 o 
 -10  -4   2       59.75       85.09     83.85 o 
  -9  -4   2       21.47       -6.33     69.15 o 
  -8  -4   2       29.86       10.33     56.80 o 
  -7  -4   2      157.98       89.35     52.28 o 
  -6  -4   2      312.41      351.25     23.73 o 
  -5  -4   2      193.55      207.47     14.23 o 
  -4  -4   2      316.81      337.79     14.69 o 
  -3  -4   2      839.91      811.49     20.02 o 
  -2  -4   2     2694.14     2798.68     43.97 o 
  -1  -4   2      783.60      773.76     17.95 o 
   0  -4   2      351.40      377.72     12.50 o 
   1  -4   2     1069.23     1084.16     22.90 o 
   2  -4   2     1315.98     1336.27     52.96 o 
   3  -4   2        1.86        3.67     10.49 o 
   4  -4   2      514.93      487.30     34.63 o 
   5  -4   2        2.95       19.94     24.97 o 
   6  -4   2      232.59      227.61     34.68 o 
   7  -4   2        4.22       -1.82     31.25 o 
   8  -4   2       30.04        9.55     38.73 o 
 -10  -3   2       10.32       -7.11     68.38 o 
  -9  -3   2        3.22       16.35     66.19 o 
  -8  -3   2       87.06       67.60     58.98 o 
  -7  -3   2       12.79       18.48     48.02 o 
  -6  -3   2      644.66      636.92     62.30 o 
  -5  -3   2      650.62      609.31     23.08 o 
  -4  -3   2      158.03      149.56     11.21 o 
  -3  -3   2       39.24       20.61     12.15 o 
  -2  -3   2     1069.09     1045.10     20.91 o 
  -1  -3   2      862.39      852.78     19.99 o 
   0  -3   2       20.61       19.01      5.05 o 
   1  -3   2      509.60      529.94     15.08 o 
   2  -3   2     2682.73     2670.38     84.18 o 
   3  -3   2      352.98      359.22     36.99 o 
   4  -3   2      426.36      407.92     22.21 o 
   5  -3   2      608.20      634.84     30.65 o 
   6  -3   2       43.61       22.48     27.67 o 
   7  -3   2       44.03       61.37     33.85 o 
   8  -3   2       19.79       19.73     35.62 o 
 -10  -2   2        7.83       32.92     72.37 o 
  -9  -2   2        0.38        7.68     62.35 o 
  -8  -2   2      388.99      406.98     71.28 o 
  -7  -2   2       36.69       53.37     49.22 o 
  -6  -2   2      231.27      237.00     50.52 o 
  -5  -2   2      503.34      452.56     27.67 o 
  -4  -2   2     2265.19     2388.70     41.10 o 
  -3  -2   2     1099.16     1020.02     21.38 o 
  -2  -2   2     7610.75     7644.29     99.74 o 
  -1  -2   2    53811.39    51256.88    623.99 o 
   0  -2   2     8528.54     8524.33    109.27 o 
   1  -2   2       90.48       99.32      9.92 o 
   2  -2   2      176.98      165.78     13.97 o 
   3  -2   2      174.95      166.13     13.26 o 
   4  -2   2     2033.64     2099.38     46.18 o 
   5  -2   2      671.11      677.33     31.32 o 
   6  -2   2       99.41       68.07     22.29 o 
   7  -2   2      102.76      109.13     29.54 o 
   8  -2   2       89.84       66.25     33.07 o 
   9  -2   2        5.97        7.32     33.23 o 
 -10  -1   2       17.95       24.14     67.39 o 
  -9  -1   2        1.68       -7.53     58.10 o 
  -8  -1   2        9.58        7.48     52.54 o 
  -7  -1   2      886.99      951.90     73.77 o 
  -6  -1   2       54.85       50.88     40.18 o 
  -5  -1   2      249.74      246.50     40.86 o 
  -4  -1   2      310.42      332.48     20.97 o 
  -3  -1   2       32.79       20.96      5.16 o 
  -2  -1   2      579.59      553.15     12.70 o 
  -1  -1   2      149.12      167.07      6.20 o 
   0  -1   2      418.26      388.26      9.03 o 
   1  -1   2      368.89      328.41     17.96 o 
   2  -1   2      590.57      515.12     25.62 o 
   3  -1   2      701.99      704.26     34.84 o 
   4  -1   2       67.30       49.27     22.27 o 
   5  -1   2      453.44      452.20     42.78 o 
   6  -1   2       22.75       13.29     34.11 o 
   7  -1   2        8.15      -10.33     42.42 o 
   8  -1   2      151.80      210.73     59.70 o 
   9  -1   2       41.66       49.53     28.29 o 
  -9   0   2       19.39       -3.63     55.81 o 
  -8   0   2       36.53        8.20     49.17 o 
  -7   0   2       57.01       34.37     42.88 o 
  -6   0   2      343.14      347.48     49.43 o 
  -5   0   2      437.24      537.60     49.11 o 
  -4   0   2       78.67      109.29     14.12 o 
  -3   0   2      139.45      147.39     12.15 o 
  -2   0   2     2015.03     2107.69     48.80 o 
  -1   0   2     6003.32     5716.10     71.32 o 
   0   0   2      229.59      200.06      6.42 o 
   1   0   2      580.64      608.21     18.02 o 
   2   0   2       23.27        8.72     10.95 o 
   3   0   2      876.01      854.14     39.92 o 
   4   0   2       58.95       88.47     24.92 o 
   5   0   2      925.78      865.46     55.97 o 
   6   0   2      311.57      313.79     47.35 o 
   7   0   2       21.54        6.91     43.30 o 
   8   0   2       27.46       58.98     55.03 o 
   9   0   2        7.34        5.56     60.95 o 
  -9   1   2       39.60       30.32     56.23 o 
  -8   1   2       12.96        2.49     47.61 o 
  -7   1   2      128.72      100.62     44.39 o 
  -6   1   2      436.84      434.81     49.43 o 
  -5   1   2      192.94      170.34     35.46 o 
  -4   1   2      490.33      524.53     21.02 o 
  -3   1   2      161.19      182.80     13.60 o 
  -2   1   2        1.39        1.82      5.14 o 
  -1   1   2    22782.16    21553.64    403.03 o 
   0   1   2     3819.69     4007.49     51.44 o 
   1   1   2      742.61      719.46     13.65 o 
   2   1   2    21421.84    22110.72    428.94 o 
   3   1   2     9611.70     9544.90    208.19 o 
   4   1   2        1.28        2.91     21.65 o 
   5   1   2       16.11       16.09     28.81 o 
   6   1   2       79.93       68.27     35.56 o 
   7   1   2       97.32      110.27     50.05 o 
   8   1   2       60.05       61.83     56.33 o 
   9   1   2       16.33       13.97     63.81 o 
  -7   2   2       45.71       34.01     45.12 o 
  -6   2   2      411.08      410.41     47.87 o 
  -5   2   2      106.64       80.68     30.74 o 
  -4   2   2     1047.17      973.55     51.61 o 
  -3   2   2     1418.73     1456.07     38.37 o 
  -2   2   2       38.24       38.32      6.75 o 
  -1   2   2     1908.78     1866.71     43.09 o 
   0   2   2     1987.28     1923.24     21.42 o 
   1   2   2      534.48      535.92      8.74 o 
   2   2   2      211.90      203.28      6.45 o 
   3   2   2       73.58       57.94     19.26 o 
   4   2   2     3538.59     3499.49    106.17 o 
   5   2   2       40.47        6.54     25.96 o 
   6   2   2        9.32        4.67     35.98 o 
   7   2   2       82.05       66.19     47.61 o 
   8   2   2       77.95      163.18     61.68 o 
   9   2   2       20.16       38.89     65.00 o 
  10   2   2        1.09        1.30     75.02 o 
  -9   3   2       17.22        9.19     29.13 o 
  -8   3   2       35.93       32.92     25.28 o 
  -7   3   2      279.09      269.30     33.69 o 
  -6   3   2      220.99      218.40     34.24 o 
  -5   3   2      239.54      279.92     56.56 o 
  -4   3   2       96.66      109.88     16.14 o 
  -3   3   2        8.58       19.15     10.64 o 
  -2   3   2     5102.04     5115.07     70.28 o 
  -1   3   2      347.98      355.68     11.19 o 
   0   3   2     1393.23     1315.09     20.86 o 
   1   3   2       25.96       11.66      3.72 o 
   2   3   2       13.75        6.53      3.46 o 
   3   3   2       79.54       83.26     15.00 o 
   4   3   2       35.60       27.52     21.91 o 
   5   3   2      453.43      396.86     45.22 o 
   6   3   2      157.69      166.97     41.48 o 
   7   3   2      137.42      170.19     49.22 o 
   8   3   2        7.53        1.66     55.81 o 
   9   3   2       23.69       -1.87     65.00 o 
  10   3   2       50.51       52.33     79.17 o 
  -8   4   2       17.20       -4.10     30.79 o 
  -7   4   2       41.04       39.98     27.20 o 
  -6   4   2      107.40      109.86     29.44 o 
  -5   4   2      139.16      142.20     26.95 o 
  -4   4   2       52.10       24.71     15.14 o 
  -3   4   2     1018.87     1086.52     28.32 o 
  -2   4   2     3470.93     3564.23     54.67 o 
  -1   4   2     1887.63     1892.49     43.71 o 
   0   4   2      121.67      100.82      6.19 o 
   1   4   2      359.02      366.98     13.80 o 
   2   4   2      108.05      118.69      8.79 o 
   3   4   2      189.97      181.04     14.15 o 
   4   4   2      679.67      722.84     23.03 o 
   5   4   2      781.98      847.03     58.72 o 
   6   4   2      576.43      629.29     62.15 o 
   7   4   2      526.18      521.41     64.22 o 
   8   4   2       17.64       10.38     56.69 o 
   9   4   2       27.87       10.28     69.41 o 
  10   4   2       65.74       47.76     83.54 o 
  -8   5   2       48.52       54.67     34.21 o 
  -7   5   2       82.05       80.94     35.20 o 
  -6   5   2       24.46       23.57     25.91 o 
  -5   5   2      106.42      107.05     25.70 o 
  -4   5   2        3.78       -0.62     18.90 o 
  -3   5   2       23.17       16.67     13.76 o 
  -2   5   2        4.63        4.36     10.90 o 
  -1   5   2     1454.34     1438.94     38.73 o 
   0   5   2     4351.48     4318.79     59.68 o 
   1   5   2      697.15      688.77     21.62 o 
   2   5   2      268.66      314.93     31.46 o 
   3   5   2      238.24      243.28      9.74 o 
   4   5   2     1754.51     1749.42     27.49 o 
   5   5   2       87.52       92.80     13.54 o 
   6   5   2       48.84       36.08     41.69 o 
   7   5   2      479.68      565.28     71.49 o 
   8   5   2       16.09       -1.77     56.95 o 
   9   5   2       69.97       77.67     72.32 o 
  10   5   2       35.18       26.27     84.11 o 
  -7   6   2      143.29      135.04     41.22 o 
  -6   6   2       35.74       73.72     34.58 o 
  -5   6   2        8.72       -3.06     23.36 o 
  -4   6   2        0.54       -2.34     21.18 o 
  -3   6   2      249.61      233.89     23.31 o 
  -2   6   2       48.96       53.16     16.15 o 
  -1   6   2      536.51      467.15     24.25 o 
   0   6   2     1660.37     1646.04     43.04 o 
   1   6   2     1689.02     1716.42     25.45 o 
   2   6   2      163.68      167.10      8.99 o 
   3   6   2      422.81      440.25     14.40 o 
   4   6   2     3175.94     3163.81     48.00 o 
   5   6   2      825.68      833.27     29.40 o 
   6   6   2      168.32      157.40     24.63 o 
   7   6   2       11.50        5.56     50.20 o 
   8   6   2       35.95      -10.80     59.55 o 
   9   6   2       27.60       -4.05     71.28 o 
  10   6   2       37.42       11.01     85.92 o 
  -7   7   2       11.79        3.22     40.60 o 
  -6   7   2       25.41       -5.04     35.41 o 
  -5   7   2       34.52       52.54     31.15 o 
  -4   7   2       55.04       37.02     22.84 o 
  -3   7   2       54.29       29.02     21.29 o 
  -2   7   2      416.41      430.55     28.87 o 
  -1   7   2      525.31      557.23     28.50 o 
   0   7   2      451.31      430.76     23.00 o 
   1   7   2        3.18        1.41      7.06 o 
   2   7   2      273.08      276.54     11.62 o 
   3   7   2       14.34       15.53      8.02 o 
   4   7   2      140.92      125.61     12.40 o 
   5   7   2      354.39      313.61     22.01 o 
   6   7   2      458.04      508.70     38.94 o 
   7   7   2      320.98      295.70     25.86 o 
   8   7   2      136.88      116.14     66.71 o 
   9   7   2       28.81        5.76     67.28 o 
  -6   8   2        0.03       -8.72     37.85 o 
  -5   8   2       42.73       31.31     33.23 o 
  -4   8   2       13.40        6.49     26.74 o 
  -3   8   2       49.04       34.73     21.23 o 
  -2   8   2        0.82       -1.87     18.48 o 
  -1   8   2      144.47      153.26     21.81 o 
   0   8   2     1104.50     1069.03     39.41 o 
   1   8   2      439.44      419.43     16.89 o 
   2   8   2        7.02       -0.47      8.64 o 
   3   8   2        7.47        7.19      9.11 o 
   5   8   2       62.92       77.96     18.00 o 
   6   8   2      127.90      121.76     21.54 o 
   7   8   2      270.78      316.27     27.38 o 
   8   8   2       78.90       49.63     23.86 o 
   9   8   2       20.76       -8.15     76.37 o 
  -5   9   2        0.20       17.70     36.13 o 
  -4   9   2        1.66       -2.80     27.05 o 
  -3   9   2      228.73      284.51     33.95 o 
  -2   9   2       52.34       38.32     22.74 o 
  -1   9   2      532.89      484.65     32.71 o 
   0   9   2     1099.30     1124.58     43.66 o 
   1   9   2       51.40       50.87     13.89 o 
   2   9   2        0.37        0.09     10.88 o 
   3   9   2      319.96      299.51     24.19 o 
   4   9   2      123.11      133.09     18.65 o 
   5   9   2      119.77      106.52     19.58 o 
   6   9   2       21.44       12.59     18.48 o 
   7   9   2      113.15      107.70     23.98 o 
   8   9   2       91.53       81.10     27.02 o 
   9   9   2       32.33       11.16     79.28 o 
  -4  10   2        1.22       -8.62     30.01 o 
  -3  10   2      458.60      506.40     42.73 o 
  -2  10   2        8.34       -3.89     24.50 o 
  -1  10   2       25.35       13.55     22.74 o 
   0  10   2       10.44        4.26     20.40 o 
   1  10   2        3.67        4.85     13.50 o 
   2  10   2       87.82      102.14     15.09 o 
   3  10   2        0.53        1.45     17.65 o 
   4  10   2      145.53      165.46     23.83 o 
   5  10   2      102.94      118.53     23.52 o 
   6  10   2      199.73      200.54     25.68 o 
   7  10   2       79.21       71.62     25.30 o 
   8  10   2        0.37       -2.70     26.64 o 
  -3  11   2       16.15        4.98     29.80 o 
  -2  11   2        3.51        1.71     28.61 o 
  -1  11   2       31.17       42.31     27.41 o 
   0  11   2       21.34       15.21     24.76 o 
   1  11   2        0.44        4.99     16.46 o 
   2  11   2       17.95        0.88     22.58 o 
   3  11   2       19.13       11.01     22.74 o 
   4  11   2      179.19      165.10     29.33 o 
   5  11   2       37.81       37.90     26.69 o 
   6  11   2       25.04       15.26     25.08 o 
   7  11   2      171.08      158.71     35.93 o 
  -1  12   2       11.17       -0.21     29.80 o 
   0  12   2       28.78       24.62     21.23 o 
   1  12   2       29.02       14.48     27.10 o 
   2  12   2        1.80        4.93     26.17 o 
   3  12   2       24.81       13.91     24.25 o 
   4  12   2      135.07      135.50     32.34 o 
   5  12   2       21.33       20.20     27.00 o 
   6  12   2       22.31        7.74     27.98 o 
   1  13   2       19.78       10.07     28.40 o 
   2  13   2        1.88        8.25     30.53 o 
   3  13   2       18.47       13.29     31.41 o 
   4  13   2       11.50        0.21     28.45 o 
  -5 -11   3       13.02        7.58     30.68 o 
  -4 -11   3       18.41       19.37     27.93 o 
  -3 -11   3        0.24        2.54     26.74 o 
  -2 -11   3      109.62      124.71     33.23 o 
  -1 -11   3       35.98       47.87     32.76 o 
   0 -11   3        3.20        2.96     29.80 o 
  -7 -10   3       18.33       13.05     30.49 o 
  -6 -10   3        0.24       -3.74     30.89 o 
  -5 -10   3       20.01       35.15     25.65 o 
  -4 -10   3       53.49       55.19     25.75 o 
  -3 -10   3       38.84       42.68     24.40 o 
  -2 -10   3       64.27       69.62     27.57 o 
  -1 -10   3       38.23       11.89     26.95 o 
   0 -10   3      104.46      105.86     29.59 o 
   1 -10   3        0.69        6.65     30.06 o 
   2 -10   3       13.74       21.29     31.10 o 
  -8  -9   3       20.20        3.45     30.39 o 
  -7  -9   3       62.73       59.32     26.60 o 
  -6  -9   3       85.56       72.12     23.77 o 
  -5  -9   3       22.86       15.45     20.75 o 
  -4  -9   3      124.03      112.76     24.56 o 
  -3  -9   3       51.88       48.49     21.44 o 
  -2  -9   3        3.86       -0.10     19.68 o 
  -1  -9   3      264.82      243.91     30.48 o 
   0  -9   3        4.98       -8.98     21.75 o 
   1  -9   3       56.94       63.18     26.27 o 
   2  -9   3       35.40       20.72     29.90 o 
   3  -9   3       11.87       14.43     30.53 o 
  -8  -8   3       39.43       45.32     29.28 o 
  -7  -8   3      164.81      166.42     31.33 o 
  -6  -8   3       69.01       38.78     25.34 o 
  -5  -8   3       24.58       11.51     14.67 o 
  -4  -8   3        0.00       -3.69     13.40 o 
  -3  -8   3      147.95      136.70     23.47 o 
  -2  -8   3      267.45      235.91     24.92 o 
  -1  -8   3      652.70      751.14     39.56 o 
   0  -8   3        5.65       20.61     21.86 o 
   1  -8   3      119.65      129.69     25.39 o 
   2  -8   3       74.86       70.56     27.52 o 
   3  -8   3       23.43       10.69     26.48 o 
   4  -8   3        7.56        1.82     29.96 o 
   5  -8   3       19.02      -11.53     34.89 o 
  -9  -7   3       44.93       39.15     75.12 o 
  -8  -7   3      110.07      107.66     29.88 o 
  -7  -7   3       92.86       95.32     23.61 o 
  -6  -7   3       26.08        6.72     19.57 o 
  -5  -7   3      188.54      183.31     22.51 o 
  -4  -7   3      328.38      321.73     18.93 o 
  -3  -7   3      119.45      107.11     19.34 o 
  -2  -7   3      342.01      370.30     18.94 o 
  -1  -7   3      991.67     1054.75     42.05 o 
   0  -7   3       15.74       11.42     17.08 o 
   1  -7   3        3.51        0.62     19.78 o 
   2  -7   3       26.90       53.16     21.34 o 
   3  -7   3      114.99      105.91     26.43 o 
   4  -7   3      246.09      203.26     36.29 o 
   5  -7   3       12.09        2.44     33.07 o 
  -9  -6   3        7.00        6.91     72.17 o 
  -8  -6   3       21.11       25.18     22.73 o 
  -7  -6   3        3.23        6.49     20.81 o 
  -6  -6   3      176.22      165.59     25.80 o 
  -5  -6   3       58.03       47.51     13.27 o 
  -4  -6   3       81.67       82.09     19.18 o 
  -3  -6   3      360.13      381.83     17.55 o 
  -2  -6   3       21.18       15.62      9.32 o 
  -1  -6   3        4.30       -1.12      9.70 o 
   0  -6   3      129.09      134.41     20.25 o 
   1  -6   3        0.92        9.45     17.39 o 
   2  -6   3       77.43       79.17     20.09 o 
   3  -6   3      832.53      844.70     42.88 o 
   4  -6   3        5.07       -3.53     27.78 o 
   5  -6   3       95.36      115.10     33.33 o 
   6  -6   3        0.12       -1.56     39.30 o 
  -9  -5   3        0.58       -7.37     62.82 o 
  -8  -5   3        0.06       -0.83     54.15 o 
  -7  -5   3       30.97       14.10     18.75 o 
  -6  -5   3      380.71      382.40     21.62 o 
  -5  -5   3        0.17       -2.23     10.40 o 
  -4  -5   3      215.36      213.86     14.41 o 
  -3  -5   3     1328.99     1420.22     30.61 o 
  -2  -5   3      231.42      255.84     29.10 o 
  -1  -5   3     2525.53     2428.80     41.77 o 
   0  -5   3        7.03       10.18      8.18 o 
   1  -5   3      431.58      433.32     24.32 o 
   2  -5   3     1097.15     1198.77     43.35 o 
   3  -5   3       89.07       66.66     22.27 o 
   4  -5   3      993.51      954.40     46.73 o 
   5  -5   3       20.18       15.94     29.39 o 
   6  -5   3      125.67      116.35     38.68 o 
   7  -5   3       14.74        1.82     37.95 o 
  -9  -4   3       90.10       68.48     65.57 o 
  -8  -4   3      136.36      105.44     63.39 o 
  -7  -4   3        1.84       -4.83     44.60 o 
  -6  -4   3      112.58      126.91     15.54 o 
  -5  -4   3        1.79        7.14     10.30 o 
  -4  -4   3      230.41      216.67     18.02 o 
  -3  -4   3      120.62      114.10     10.36 o 
  -2  -4   3     5433.50     5406.20    103.86 o 
  -1  -4   3     5890.52     5681.10    144.98 o 
   0  -4   3      740.27      795.27     20.34 o 
   1  -4   3       47.81       37.77     15.06 o 
   2  -4   3     2015.68     2097.61     39.70 o 
   3  -4   3      239.20      219.81     16.20 o 
   4  -4   3        2.07       -4.41     18.95 o 
   5  -4   3       15.72       34.99     27.10 o 
   6  -4   3       69.35       59.81     31.20 o 
   7  -4   3       12.12       14.33     33.59 o 
   8  -4   3        4.72        0.83     43.30 o 
 -10  -3   3        3.82        1.35     74.55 o 
  -9  -3   3       13.14       17.91     67.03 o 
  -8  -3   3      476.92      500.79     76.89 o 
  -7  -3   3      105.40      114.89     54.15 o 
  -6  -3   3       10.94        4.21     16.56 o 
  -5  -3   3       40.15       17.07      9.74 o 
  -4  -3   3     1745.05     1762.67     34.71 o 
  -3  -3   3     1064.04     1147.09     76.79 o 
  -2  -3   3      584.49      540.25     36.50 o 
  -1  -3   3     1564.53     1608.94     39.79 o 
   0  -3   3       46.55       59.99      6.91 o 
   1  -3   3      256.31      268.15     15.78 o 
   2  -3   3      166.02      172.62     25.91 o 
   3  -3   3     1506.84     1496.22     34.54 o 
   4  -3   3      644.87      624.26     26.22 o 
   5  -3   3        0.26        4.88     21.39 o 
   6  -3   3      112.11       67.18     28.45 o 
   7  -3   3       32.89       62.25     36.08 o 
   8  -3   3       25.28       13.97     34.94 o 
 -10  -2   3       40.63       20.56     71.18 o 
  -9  -2   3        0.87       12.56     62.82 o 
  -8  -2   3       75.81       40.08     55.76 o 
  -7  -2   3      207.87      186.49     51.50 o 
  -6  -2   3      282.15      286.38     26.17 o 
  -5  -2   3      104.57      123.20     18.07 o 
  -4  -2   3      540.31      554.71     19.39 o 
  -3  -2   3     2138.33     2102.01     35.40 o 
  -2  -2   3     4456.74     4350.02    101.32 o 
  -1  -2   3      969.61      952.62     18.74 o 
   0  -2   3       80.52       98.23     13.21 o 
   1  -2   3      634.51      637.97     31.28 o 
   2  -2   3       52.35       43.40      8.37 o 
   3  -2   3      102.58      112.69     12.93 o 
   4  -2   3      911.77      921.58     30.71 o 
   5  -2   3      929.88      966.19     35.46 o 
   6  -2   3      378.08      375.96     28.77 o 
   7  -2   3       57.95       43.40     31.77 o 
   8  -2   3       17.31       17.34     33.85 o 
  -9  -1   3       14.62       -4.88     58.93 o 
  -8  -1   3      318.47      363.01     65.94 o 
  -7  -1   3      413.58      359.11     59.50 o 
  -6  -1   3      243.73      275.84     49.74 o 
  -5  -1   3      475.09      514.40     28.29 o 
  -4  -1   3      334.11      389.12     23.62 o 
  -3  -1   3      366.90      379.95     12.51 o 
  -2  -1   3      184.34      176.51      7.19 o 
  -1  -1   3    12430.14    12200.32    236.12 o 
   0  -1   3        0.30       -1.76      3.75 o 
   1  -1   3      383.59      356.03     11.61 o 
   2  -1   3     1323.50     1247.62     26.06 o 
   3  -1   3        4.02        5.59      9.68 o 
   4  -1   3      383.88      398.32     30.27 o 
   5  -1   3      189.43      210.89     36.55 o 
   6  -1   3      128.20       95.63     38.63 o 
   7  -1   3        0.94       -4.21     46.93 o 
   8  -1   3       29.81       24.25     24.90 o 
   9  -1   3      167.44      121.69     36.55 o 
  -9   0   3       24.13       -3.32     55.45 o 
  -8   0   3        4.33       -3.58     48.39 o 
  -7   0   3      266.86      205.49     50.83 o 
  -6   0   3      363.17      276.77     47.61 o 
  -5   0   3      531.27      523.43     27.88 o 
  -4   0   3      479.67      529.71     26.06 o 
  -3   0   3       59.08       56.85     10.75 o 
  -2   0   3      105.50      140.07     11.06 o 
  -1   0   3      574.51      593.20      9.94 o 
   0   0   3     1744.55     1801.73     20.74 o 
   1   0   3      201.53      199.67     14.23 o 
   2   0   3     1034.93     1000.55     36.71 o 
   3   0   3     5944.19     5952.43    138.41 o 
   4   0   3      235.48      223.97     29.85 o 
   5   0   3       22.23       14.48     27.36 o 
   6   0   3       56.30       62.40     37.38 o 
   7   0   3      130.20      120.29     47.61 o 
   8   0   3        0.16       -0.36     56.43 o 
   9   0   3       69.02       89.14     65.00 o 
  -9   1   3       25.40       -6.80     52.90 o 
  -8   1   3      449.33      343.07     59.39 o 
  -7   1   3      522.97      504.90     58.51 o 
  -6   1   3      103.70       46.62     36.39 o 
  -5   1   3      169.84      216.96     20.77 o 
  -4   1   3       26.28       22.06     11.47 o 
  -3   1   3      512.88      500.33     21.49 o 
  -2   1   3      712.17      772.43     24.56 o 
  -1   1   3      272.97      259.61     14.64 o 
   0   1   3     4270.81     4562.03     89.64 o 
   1   1   3    21234.30    21409.34    261.59 o 
   2   1   3     2036.54     2031.01     58.25 o 
   3   1   3     2814.93     2766.00     79.80 o 
   4   1   3     1768.02     1642.72     65.94 o 
   5   1   3      829.46      780.21     51.87 o 
   6   1   3       80.08       84.42     36.08 o 
   7   1   3       53.56       15.78     44.34 o 
   8   1   3      147.75       95.32     57.06 o 
   9   1   3       65.41       51.14     62.30 o 
  -8   2   3        3.48       13.34     49.79 o 
  -7   2   3        8.11       16.77     42.62 o 
  -6   2   3       34.31       13.76     32.71 o 
  -5   2   3      142.10       95.42     31.05 o 
  -4   2   3       24.89        0.52     10.12 o 
  -1   2   3       21.62        7.03      7.58 o 
   0   2   3      282.24      281.29      6.23 o 
   1   2   3      207.24      226.35      6.87 o 
   2   2   3     1456.54     1554.09     27.76 o 
   3   2   3       45.24       52.75     19.05 o 
   4   2   3     2592.38     2829.91     91.58 o 
   5   2   3      213.92      152.27     35.10 o 
   6   2   3      422.73      352.83     50.93 o 
   7   2   3      105.66      110.58     45.38 o 
   8   2   3      215.86      218.62     63.86 o 
   9   2   3       49.45       69.98     65.94 o 
  10   2   3        4.89       11.11     76.37 o 
  -9   3   3       21.16       10.44     24.56 o 
  -8   3   3       28.65       23.52     23.67 o 
  -6   3   3      152.65      171.22     40.86 o 
  -5   3   3      481.82      447.01     43.20 o 
  -4   3   3       28.89        9.14     23.16 o 
  -3   3   3      446.17      468.74     15.55 o 
  -2   3   3     4436.68     4555.63     63.75 o 
  -1   3   3      216.74      220.69      8.19 o 
   0   3   3      183.93      185.67      5.67 o 
   1   3   3      698.18      671.70     22.33 o 
   2   3   3      454.02      441.98     11.28 o 
   3   3   3      790.87      721.50     41.69 o 
   4   3   3      199.43      223.82     33.02 o 
   5   3   3      407.14      388.08     42.57 o 
   6   3   3      161.51      191.11     46.10 o 
   7   3   3       39.59       37.95     46.99 o 
   8   3   3       69.55       60.85     57.68 o 
   9   3   3       83.75       66.14     69.72 o 
  10   3   3       31.75       60.54     80.11 o 
  -8   4   3      122.33      128.50     33.28 o 
  -7   4   3      132.23      118.79     28.87 o 
  -6   4   3        0.01       -3.06     21.70 o 
  -5   4   3      402.66      398.67     33.28 o 
  -4   4   3      276.33      303.03     43.53 o 
  -3   4   3      110.58      116.84     10.41 o 
  -2   4   3        0.97        2.39      5.51 o 
  -1   4   3     4413.19     4537.88     61.96 o 
   0   4   3     4365.38     4493.18     48.62 o 
   1   4   3     1576.65     1581.41     21.21 o 
   2   4   3      400.16      415.92     10.32 o 
   3   4   3      556.27      565.44     13.13 o 
   4   4   3      546.91      541.07     19.43 o 
   5   4   3        0.63        1.09     27.72 o 
   6   4   3       59.92        4.10     37.80 o 
   7   4   3       40.71       27.41     47.61 o 
   8   4   3      244.96      324.33     65.99 o 
   9   4   3       85.62       86.18     73.15 o 
  10   4   3        4.70       -2.18     81.15 o 
  -8   5   3        9.72        4.46     34.27 o 
  -7   5   3      180.82      122.73     32.29 o 
  -6   5   3      120.30      151.39     32.76 o 
  -5   5   3        4.87       13.19     21.29 o 
  -4   5   3      218.66      255.38     27.15 o 
  -3   5   3       20.52        3.58     14.23 o 
  -2   5   3      197.28      183.40      8.86 o 
  -1   5   3      659.94      688.22     14.36 o 
   0   5   3      516.26      512.20     11.15 o 
   1   5   3     2678.14     2661.42     32.92 o 
   2   5   3      394.48      386.56     20.53 o 
   3   5   3       23.20       17.99     12.07 o 
   4   5   3       36.61       25.62      7.08 o 
   5   5   3      204.37      187.06     16.49 o 
   6   5   3      130.65       90.60     44.03 o 
   7   5   3      120.04       84.99     51.71 o 
   8   5   3      338.94      233.94     67.34 o 
   9   5   3      210.26      152.43     76.53 o 
  10   5   3        1.47       19.57     85.20 o 
  -7   6   3       77.55       55.81     36.76 o 
  -6   6   3       93.63      101.50     34.47 o 
  -5   6   3      258.64      338.55     34.37 o 
  -4   6   3      126.25      145.42     26.06 o 
  -3   6   3        0.45        4.00     16.56 o 
  -2   6   3      332.26      309.95     22.84 o 
  -1   6   3        1.04       -0.42      9.71 o 
   0   6   3      523.47      525.65     67.86 o 
   1   6   3      615.18      586.82     19.14 o 
   2   6   3      298.84      303.28     11.16 o 
   3   6   3     1075.29     1079.63     20.41 o 
   4   6   3      791.68      808.54     18.87 o 
   5   6   3      781.63      821.76     46.54 o 
   6   6   3      734.35      700.94     51.29 o 
   7   6   3      353.41      302.83     58.93 o 
   8   6   3      318.19      269.40     66.09 o 
   9   6   3        1.80       28.97     73.00 o 
  10   6   3      107.39      126.31     92.57 o 
  -7   7   3        3.34       -0.47     39.46 o 
  -6   7   3        1.19       -5.61     33.90 o 
  -5   7   3       16.85       21.44     26.32 o 
  -4   7   3       43.19        8.10     22.74 o 
  -3   7   3      139.82      126.31     24.50 o 
  -2   7   3       83.26       72.22     18.22 o 
  -1   7   3      400.53      370.53     22.32 o 
   0   7   3      618.16      618.23     26.53 o 
   1   7   3       67.19       62.28      7.61 o 
   2   7   3      588.72      546.29     59.65 o 
   3   7   3      296.81      320.08     12.94 o 
   4   7   3      396.37      394.42     15.14 o 
   5   7   3      162.12      162.79     15.34 o 
   6   7   3      498.11      488.40     26.84 o 
   7   7   3      139.33      178.96     55.60 o 
   8   7   3        4.37       -1.92     60.54 o 
   9   7   3        2.25       15.58     73.88 o 
  -6   8   3       21.01       37.43     38.47 o 
  -5   8   3       21.02       10.28     28.24 o 
  -4   8   3      255.35      281.81     33.33 o 
  -3   8   3      161.57      231.86     28.40 o 
  -2   8   3       52.26       32.34     19.16 o 
  -1   8   3      135.06      124.76     19.52 o 
   0   8   3      154.83      117.49     17.81 o 
   1   8   3      255.30      246.51     42.83 o 
   2   8   3        0.39        5.57      8.96 o 
   3   8   3      856.29      844.48     20.42 o 
   4   8   3      133.13      138.85     39.80 o 
   5   8   3       53.43       44.27     16.46 o 
   6   8   3        8.15        4.30     17.82 o 
   7   8   3        2.45       -0.51     20.36 o 
   8   8   3       60.34       37.02     60.38 o 
   9   8   3        0.85       -3.53     76.37 o 
  -5   9   3       52.09       50.20     33.07 o 
  -4   9   3       66.90       62.51     31.25 o 
  -3   9   3      151.97      172.99     29.64 o 
  -2   9   3      326.51      237.21     27.83 o 
  -1   9   3      105.16      118.37     22.06 o 
   0   9   3       40.58       31.20     17.55 o 
   1   9   3     1881.87     1829.12     56.77 o 
   3   9   3      270.55      274.17     16.41 o 
   4   9   3       33.80       17.28     14.46 o 
   5   9   3       58.08       55.24     18.35 o 
   6   9   3      120.91      129.01     21.86 o 
   7   9   3      198.52      194.38     25.78 o 
   8   9   3      111.12      120.21     62.33 o 
   9   9   3      160.59      141.89     86.91 o 
  -4  10   3        0.11        7.01     29.44 o 
  -3  10   3        3.58       -1.56     24.25 o 
  -2  10   3       17.09        9.09     23.62 o 
  -1  10   3       13.93        9.66     21.23 o 
   0  10   3       73.09       63.46     15.20 o 
   1  10   3        0.11        1.45     13.37 o 
   2  10   3      121.36       62.50     52.05 o 
   3  10   3       71.02       56.02     21.29 o 
   4  10   3       12.86        1.40     17.24 o 
   5  10   3       35.25       55.50     21.29 o 
   6  10   3       67.12       62.88     22.35 o 
   7  10   3        1.77        1.30     24.55 o 
   8  10   3       61.85       29.46     26.75 o 
  -3  11   3       87.14      106.38     34.84 o 
  -2  11   3       19.85        8.93     27.31 o 
  -1  11   3       49.34       33.69     25.65 o 
   0  11   3       63.25       50.05     16.99 o 
   1  11   3        7.03        6.34     15.78 o 
   2  11   3        1.01        3.48     21.34 o 
   3  11   3       98.61       83.33     24.87 o 
   4  11   3       32.69       59.86     24.76 o 
   5  11   3        6.92       18.22     24.92 o 
   6  11   3        1.20       -0.73     22.84 o 
   7  11   3       55.01       44.13     28.67 o 
   8  11   3       29.69       18.23     28.69 o 
  -2  12   3        7.15        5.56     31.46 o 
  -1  12   3        1.25       -4.72     28.45 o 
   0  12   3        2.27       -7.14     17.81 o 
   1  12   3       79.24       31.83     23.67 o 
   2  12   3        5.78        0.10     25.02 o 
   3  12   3        0.57       -7.63     22.95 o 
   4  12   3       73.45       72.68     25.96 o 
   5  12   3      151.11      107.68     28.66 o 
   6  12   3       50.42       46.57     30.79 o 
   7  12   3       12.29       14.17     29.90 o 
   1  13   3       20.27       24.50     27.26 o 
   2  13   3       34.67       29.90     30.48 o 
   3  13   3       21.25       15.00     27.31 o 
   4  13   3        4.26        1.61     27.36 o 
   5  13   3        0.18        7.79     33.23 o 
  -4 -11   4       28.88       38.78     30.94 o 
  -3 -11   4        1.73        9.45     31.62 o 
  -2 -11   4       41.44       21.75     31.05 o 
  -1 -11   4        2.96       -4.57     33.49 o 
  -6 -10   4       23.32       16.98     30.48 o 
  -5 -10   4        4.46        2.13     28.76 o 
  -4 -10   4       58.61       48.34     29.70 o 
  -3 -10   4       28.18       48.34     26.11 o 
  -2 -10   4        0.56       -2.86     27.26 o 
  -1 -10   4        7.42        6.91     26.48 o 
   0 -10   4       18.96       22.48     31.51 o 
   1 -10   4       65.72       78.91     35.51 o 
  -7  -9   4        4.95        9.40     28.29 o 
  -6  -9   4       23.22       14.88     23.49 o 
  -5  -9   4       28.85       43.25     27.83 o 
  -4  -9   4        0.02       -3.53     21.81 o 
  -3  -9   4      144.47      146.41     26.01 o 
  -2  -9   4      458.44      473.80     35.41 o 
  -1  -9   4       12.56        4.72     25.28 o 
   0  -9   4        0.34       -6.02     25.96 o 
   1  -9   4      112.48       73.41     28.35 o 
   2  -9   4       26.47       31.51     32.19 o 
   3  -9   4        2.83        1.56     32.50 o 
  -8  -8   4      126.67      152.34     38.29 o 
  -7  -8   4        4.17        0.70     26.03 o 
  -6  -8   4        1.02       -2.62     16.68 o 
  -5  -8   4       31.00       19.58     16.98 o 
  -4  -8   4      102.39       90.51     17.20 o 
  -3  -8   4       34.65       30.99     19.47 o 
  -2  -8   4      274.09      289.65     27.46 o 
  -1  -8   4      115.28      154.51     26.69 o 
   0  -8   4       25.08       26.17     21.55 o 
   1  -8   4       16.79       28.45     26.01 o 
   2  -8   4       10.56       11.16     25.23 o 
   3  -8   4       12.34      -15.73     30.22 o 
   4  -8   4       50.63       46.26     33.90 o 
  -8  -7   4       59.97       55.23     28.81 o 
  -7  -7   4      219.59      219.16     29.30 o 
  -6  -7   4       51.86       39.42     17.22 o 
  -5  -7   4       53.29       61.35     16.85 o 
  -4  -7   4       83.84       95.36     16.15 o 
  -3  -7   4        1.65       -4.36     13.21 o 
  -2  -7   4      394.43      393.64     19.85 o 
  -1  -7   4       52.46       31.05     17.76 o 
   0  -7   4      102.92      100.04     21.60 o 
   1  -7   4       87.88       48.70     23.31 o 
   2  -7   4      115.64       96.51     25.02 o 
   3  -7   4      143.26      121.49     28.61 o 
   4  -7   4        0.52        4.36     31.25 o 
   5  -7   4       48.10       16.46     38.78 o 
  -9  -6   4        4.23       -3.74     71.75 o 
  -8  -6   4       44.56       45.17     24.02 o 
  -7  -6   4      224.16      254.93     44.86 o 
  -6  -6   4       54.72       82.39     17.67 o 
  -5  -6   4      444.80      402.43     22.14 o 
  -4  -6   4      544.28      540.72     23.08 o 
  -3  -6   4      760.37      798.80     64.59 o 
  -2  -6   4        2.77       -0.53     10.21 o 
  -1  -6   4      655.11      590.56     21.35 o 
   0  -6   4       27.26       12.98     17.70 o 
   1  -6   4      409.57      438.13     29.64 o 
   2  -6   4      153.62      141.42     23.47 o 
   3  -6   4      359.48      340.99     32.29 o 
   4  -6   4      244.67      203.00     35.41 o 
   5  -6   4      559.80      672.95     51.09 o 
   6  -6   4       42.97       71.65     45.17 o 
  -9  -5   4       69.04       27.67     65.57 o 
  -8  -5   4       64.05       38.06     62.46 o 
  -7  -5   4       17.97        6.16     14.46 o 
  -6  -5   4        7.81        2.87     13.11 o 
  -5  -5   4       31.59       32.84     12.44 o 
  -4  -5   4      147.29      127.00     14.15 o 
  -3  -5   4      614.62      576.24     20.11 o 
  -2  -5   4     1110.57     1176.59     31.15 o 
  -1  -5   4      827.26      844.70     30.14 o 
   0  -5   4      548.83      548.15     19.58 o 
   1  -5   4       20.38       24.33     11.36 o 
   2  -5   4      134.01      156.32     23.41 o 
   3  -5   4      478.17      496.85     33.69 o 
   4  -5   4      257.83      244.63     30.63 o 
   5  -5   4       29.67       26.27     28.35 o 
   6  -5   4       21.61        1.25     36.65 o 
   7  -5   4       22.88       26.63     41.43 o 
  -9  -4   4      133.30       67.44     73.67 o 
  -8  -4   4      106.39       92.10     58.30 o 
  -7  -4   4      106.55      122.27     23.72 o 
  -6  -4   4      131.49      155.87     24.48 o 
  -5  -4   4       74.72       54.72     19.37 o 
  -4  -4   4      214.95      232.94     14.47 o 
  -3  -4   4     2894.42     2854.18    103.37 o 
  -2  -4   4     8579.58     8114.06    197.16 o 
  -1  -4   4      723.81      743.68     20.10 o 
   0  -4   4      566.48      594.57     24.30 o 
   1  -4   4      291.15      299.78     15.43 o 
   2  -4   4       41.83       34.75     11.16 o 
   3  -4   4      474.79      532.93     32.24 o 
   4  -4   4      381.59      417.10     33.69 o 
   5  -4   4        4.91       -5.56     24.40 o 
   6  -4   4        0.23       -1.35     30.22 o 
   7  -4   4       33.79       63.49     41.59 o 
  -9  -3   4        3.57       -3.22     65.26 o 
  -8  -3   4      398.26      418.82     75.64 o 
  -7  -3   4       78.20       92.36     23.47 o 
  -6  -3   4      114.91       82.39     20.77 o 
  -5  -3   4       47.17       69.19     12.35 o 
  -4  -3   4       43.19       35.11      9.13 o 
  -3  -3   4     1498.94     1404.24     28.63 o 
  -2  -3   4      785.63      786.16     19.53 o 
  -1  -3   4      226.97      247.54     11.59 o 
   0  -3   4     1349.86     1343.86     48.49 o 
   1  -3   4      108.01      103.81     10.11 o 
   2  -3   4       42.58       38.78      9.85 o 
   3  -3   4      525.49      476.71     29.41 o 
   4  -3   4      725.79      730.76     30.27 o 
   5  -3   4      200.24      230.46     32.92 o 
   6  -3   4       81.71       89.35     30.74 o 
   7  -3   4        6.65       10.23     35.41 o 
   8  -3   4       20.51       21.96     41.69 o 
  -9  -2   4        0.75       -3.63     63.13 o 
  -8  -2   4      121.36       64.53     52.44 o 
  -7  -2   4       65.57      110.74     51.14 o 
  -6  -2   4      318.21      312.49     27.98 o 
  -5  -2   4       44.60       49.79     17.29 o 
  -4  -2   4       33.33       35.27      4.88 o 
  -3  -2   4     2013.81     1927.01     65.44 o 
  -2  -2   4     4084.34     4054.35     58.65 o 
  -1  -2   4        6.10        4.21      5.08 o 
   0  -2   4       34.61       39.75      6.76 o 
   1  -2   4        1.94       -1.55      6.55 o 
   2  -2   4      279.44      267.02     14.09 o 
   3  -2   4       86.50       95.93     12.73 o 
   4  -2   4      451.39      433.49     22.84 o 
   5  -2   4      258.73      340.89     43.35 o 
   6  -2   4      187.51      220.32     63.94 o 
   7  -2   4        2.01        3.12     32.19 o 
   8  -2   4        5.37        8.83     37.33 o 
  -9  -1   4       18.87       55.55     59.91 o 
  -8  -1   4      428.01      425.46     68.06 o 
  -7  -1   4        0.38        8.31     40.91 o 
  -6  -1   4      198.66      235.08     26.22 o 
  -5  -1   4      807.45      799.42     36.03 o 
  -4  -1   4        1.84        3.48     11.68 o 
  -3  -1   4      654.41      713.67     15.98 o 
  -2  -1   4     3834.98     3830.21     51.38 o 
  -1  -1   4      257.84      249.67     15.32 o 
   1  -1   4       15.91       19.41      6.17 o 
   2  -1   4     1841.40     1856.73     36.29 o 
   3  -1   4      187.82      190.95     14.82 o 
   4  -1   4      346.99      406.06     22.21 o 
   5  -1   4       45.84       42.22     17.23 o 
   6  -1   4      229.32      248.01     26.82 o 
   7  -1   4      125.59       98.40     25.74 o 
   8  -1   4       14.00       20.80     29.51 o 
   9  -1   4       51.68       21.18     36.03 o 
  -9   0   4       31.07       23.16     55.81 o 
  -8   0   4       29.17       14.59     47.97 o 
  -7   0   4      288.27      292.29     54.82 o 
  -6   0   4       63.82       72.37     20.14 o 
  -5   0   4      254.83      240.33     22.64 o 
  -4   0   4      875.76      856.12     33.95 o 
  -3   0   4      968.44      997.02     33.85 o 
  -2   0   4      515.59      528.46      9.66 o 
  -1   0   4        1.62        0.99      2.63 o 
   0   0   4       13.90        9.68      3.14 o 
   1   0   4      324.10      295.57     21.94 o 
   2   0   4       61.23       48.50      8.18 o 
   3   0   4     2570.61     2737.29     78.91 o 
   4   0   4      210.37      186.69     28.35 o 
   5   0   4      807.98      808.87     53.47 o 
   6   0   4      191.57      222.47     43.87 o 
   7   0   4        0.54       -3.27     46.52 o 
   8   0   4       75.93       60.74     55.19 o 
   9   0   4        3.01       -7.48     62.77 o 
  -9   1   4        7.16       -0.52     51.97 o 
  -8   1   4       20.58        2.60     44.96 o 
  -7   1   4       18.87       33.59     42.05 o 
  -6   1   4      103.27      157.31     23.67 o 
  -5   1   4      118.52      107.78     16.82 o 
  -4   1   4       40.79       50.98     13.08 o 
  -3   1   4     4031.06     4119.59     92.10 o 
  -2   1   4     1028.17     1067.16     28.55 o 
  -1   1   4      692.28      689.50     13.93 o 
   0   1   4      143.84      145.27      6.74 o 
   1   1   4        4.48        2.81      3.28 o 
   2   1   4     2173.34     2160.96     61.94 o 
   3   1   4     1669.73     1808.44     62.30 o 
   4   1   4        8.82        7.06     21.86 o 
   5   1   4      412.07      451.99     44.55 o 
   6   1   4      476.17      513.15     54.67 o 
   7   1   4       27.39       57.63     46.00 o 
   8   1   4      110.17       71.70     55.97 o 
   9   1   4      108.51      117.75     68.89 o 
  -8   2   4        0.65       -4.21     43.40 o 
  -7   2   4      176.28       92.15     41.33 o 
  -6   2   4      133.55      153.93     39.15 o 
  -5   2   4      245.79      268.41     23.62 o 
  -4   2   4       60.44       82.86     14.43 o 
  -3   2   4       28.22       25.23      9.81 o 
  -2   2   4      497.47      478.68     19.83 o 
  -1   2   4      764.67      742.72     15.34 o 
   0   2   4       94.13      101.95      6.20 o 
   1   2   4     7149.63     7349.93    108.82 o 
   2   2   4     8045.14     8311.19    110.38 o 
   3   2   4     3523.98     3591.54     97.81 o 
   4   2   4      852.82      849.84     49.94 o 
   5   2   4      641.44      636.35     51.19 o 
   6   2   4      410.93      495.14     54.72 o 
   7   2   4       53.77       14.12     44.96 o 
   8   2   4        0.48       10.07     48.75 o 
   9   2   4       77.82       68.58     65.83 o 
  -9   3   4        3.34        9.66     26.06 o 
  -6   3   4        2.42        3.48     33.43 o 
  -5   3   4       61.08       48.54     15.78 o 
  -4   3   4      730.79      678.04     29.07 o 
  -3   3   4     1540.07     1694.17     45.22 o 
  -2   3   4      160.12      172.22     10.69 o 
  -1   3   4     3165.61     3263.23     36.91 o 
   0   3   4      465.27      445.48     13.73 o 
   1   3   4      730.82      739.87     11.99 o 
   2   3   4      685.73      671.15     12.63 o 
   3   3   4     5561.08     5670.00    139.55 o 
   4   3   4      223.01      284.20     35.10 o 
   5   3   4       15.24       14.69     29.13 o 
   6   3   4      459.57      447.58     54.67 o 
   7   3   4      105.58       60.38     47.71 o 
   8   3   4      366.34      356.31     64.22 o 
   9   3   4        1.41        1.71     65.21 o 
  10   3   4        6.57       11.89     77.30 o 
  -8   4   4       26.05       -0.62     28.09 o 
  -7   4   4       93.53       96.72     29.59 o 
  -6   4   4       48.20       79.49     24.50 o 
  -5   4   4        0.27        5.66     19.00 o 
  -4   4   4     1021.43     1045.52     50.78 o 
  -3   4   4      554.64      506.30     17.60 o 
  -2   4   4     3159.31     3289.38     49.31 o 
  -1   4   4        0.09        0.36      4.77 o 
   0   4   4      101.27      106.64      7.16 o 
   1   4   4     1276.06     1268.78     20.33 o 
   2   4   4      808.37      816.29     18.28 o 
   3   4   4      876.69      894.94     17.10 o 
   4   4   4        6.99        1.56     21.70 o 
   5   4   4      140.15      108.14     35.87 o 
   6   4   4      170.99      203.15     47.14 o 
   7   4   4        4.50        7.94     42.16 o 
   8   4   4       54.94       94.23     60.80 o 
   9   4   4      255.82      226.52     71.13 o 
  10   4   4        2.14       13.65     82.19 o 
  -8   5   4       15.42        2.23     29.39 o 
  -7   5   4       58.41       51.35     28.92 o 
  -6   5   4      121.06      138.20     31.20 o 
  -5   5   4      140.66      140.54     27.78 o 
  -4   5   4       32.88       31.31     17.55 o 
  -3   5   4      223.23      256.11     21.91 o 
  -2   5   4      289.39      274.90     16.93 o 
  -1   5   4       43.79       36.36      6.38 o 
   0   5   4      822.96      838.41     20.36 o 
   1   5   4     1663.27     1682.93     28.97 o 
   2   5   4       79.62       71.57     10.98 o 
   3   5   4     2891.55     2893.46     83.90 o 
   4   5   4      306.17      286.88     11.73 o 
   5   5   4      112.49       63.49     35.04 o 
   6   5   4      556.69      566.31     61.78 o 
   7   5   4      141.15      115.36     52.33 o 
   8   5   4       61.58       62.61     55.55 o 
   9   5   4      205.00      209.33     77.82 o 
  10   5   4       20.21       -6.02     82.08 o 
  -7   6   4        2.46       -3.12     33.75 o 
  -6   6   4       18.99       25.28     30.42 o 
  -5   6   4       34.51       35.36     26.06 o 
  -4   6   4      199.50      231.14     25.96 o 
  -3   6   4       57.10       50.15     17.76 o 
  -2   6   4       93.69       94.44     16.20 o 
  -1   6   4      582.18      572.54     14.34 o 
   0   6   4        3.89       -0.50      5.42 o 
   1   6   4      185.03      197.36     10.79 o 
   2   6   4       92.49       97.34     10.09 o 
   3   6   4     4143.47     4313.94     52.88 o 
   4   6   4      629.62      580.68     23.54 o 
   5   6   4       42.50       43.27     13.83 o 
   6   6   4      673.49      658.68     66.40 o 
   7   6   4       42.41       27.46     50.88 o 
   8   6   4       35.84       39.51     60.22 o 
   9   6   4        9.28        4.36     69.05 o 
  10   6   4       54.50       21.96     79.38 o 
  -7   7   4        9.37       34.78     38.83 o 
  -6   7   4        1.62        1.25     33.23 o 
  -5   7   4        3.61        6.75     27.46 o 
  -4   7   4      446.54      415.34     32.60 o 
  -3   7   4       25.87       31.51     19.37 o 
  -2   7   4       10.81        3.74     14.54 o 
  -1   7   4       99.30       99.63     14.23 o 
   0   7   4      141.81      131.43     10.76 o 
   1   7   4      774.56      770.65     18.85 o 
   2   7   4      429.24      441.40     13.93 o 
   3   7   4      886.01      707.46     89.56 o 
   4   7   4      474.51      471.66     16.43 o 
   5   7   4      108.76      123.35     12.36 o 
   6   7   4      186.32      179.16     44.05 o 
   7   7   4      150.94      105.91     56.64 o 
   8   7   4      182.19      157.15     63.70 o 
   9   7   4       30.03       28.40     75.07 o 
  -6   8   4       33.65       31.05     33.38 o 
  -5   8   4      139.21       79.23     33.12 o 
  -4   8   4      251.94      242.77     34.06 o 
  -3   8   4        6.37       -5.56     20.20 o 
  -2   8   4      125.98      150.35     21.65 o 
  -1   8   4      335.76      324.79     23.83 o 
   0   8   4        2.12       -0.45      8.92 o 
   1   8   4      831.44      833.39     21.68 o 
   2   8   4     1039.80     1070.27     33.91 o 
   3   8   4       19.83        8.86      9.10 o 
   4   8   4       29.80       33.02     10.18 o 
   5   8   4      227.45      240.87     15.30 o 
   6   8   4       82.18      103.69     19.14 o 
   7   8   4        5.11       -3.24     20.23 o 
   8   8   4      136.50       87.12     68.63 o 
   9   8   4       56.05       72.68     71.70 o 
  -5   9   4        3.62       -0.26     30.94 o 
  -4   9   4       35.25       25.08     28.50 o 
  -3   9   4        0.04       -2.54     23.16 o 
  -2   9   4      184.45      171.28     24.82 o 
  -1   9   4      555.21      493.99     30.48 o 
   0   9   4      727.30      685.16     23.29 o 
   1   9   4       28.01       21.76     11.17 o 
   2   9   4      174.71      195.44     14.10 o 
   3   9   4      875.01      861.41     35.56 o 
   4   9   4       69.16       54.72     11.66 o 
   5   9   4       65.15       64.25     20.25 o 
   6   9   4      300.37      307.57     25.46 o 
   7   9   4        3.87        4.64     21.69 o 
   8   9   4       32.68       32.29     69.62 o 
   9   9   4        0.24      -10.64     80.21 o 
  -4  10   4      139.21      126.89     35.62 o 
  -3  10   4       30.09       39.04     24.30 o 
  -2  10   4       93.31       56.28     23.93 o 
  -1  10   4      134.81      133.84     22.64 o 
   0  10   4        6.03        8.94     13.45 o 
   1  10   4      168.15      136.21     15.36 o 
   2  10   4      179.99      191.79     18.61 o 
   3  10   4      192.38      199.74     27.85 o 
   4  10   4      253.14      273.03     26.58 o 
   5  10   4       16.58        2.95     17.61 o 
   6  10   4       74.44       70.87     25.23 o 
   7  10   4        3.47       10.54     23.68 o 
   8  10   4       60.54       38.37     28.55 o 
  -3  11   4       30.06       23.78     30.22 o 
  -2  11   4        0.18        1.97     25.75 o 
  -1  11   4       22.29       14.43     17.03 o 
   0  11   4       43.08       32.69     16.28 o 
   1  11   4        2.75       -1.73     14.40 o 
   2  11   4      116.70      147.75     16.67 o 
   3  11   4        0.20       -3.37     19.00 o 
   4  11   4      194.05      205.28     25.60 o 
   5  11   4      123.74      115.10     27.52 o 
   6  11   4        4.24        8.31     25.44 o 
   7  11   4      218.02      170.23     31.85 o 
   8  11   4       34.34       15.59     27.48 o 
  -2  12   4       52.13       15.16     30.27 o 
  -1  12   4       51.91       42.61     19.33 o 
   0  12   4      114.65      118.84     21.42 o 
   1  12   4      229.23      248.79     33.43 o 
   2  12   4       46.13       37.48     25.34 o 
   3  12   4       30.61       33.90     23.67 o 
   4  12   4       20.80        5.35     25.65 o 
   5  12   4       27.26       37.69     28.35 o 
   6  12   4      117.59      118.84     29.28 o 
   7  12   4      101.10       86.65     35.30 o 
   0  13   4       20.72       22.09     21.87 o 
   1  13   4       47.54       28.71     26.01 o 
   2  13   4       27.93       43.30     29.18 o 
   3  13   4        0.45       -0.78     29.33 o 
   4  13   4      147.42      100.04     29.39 o 
   5  13   4        2.73       -8.25     30.68 o 
  -5 -10   5       15.78       13.50     32.40 o 
  -4 -10   5        1.92       -7.16     30.01 o 
  -3 -10   5       13.26       14.54     27.41 o 
  -2 -10   5      259.01      237.78     33.75 o 
  -1 -10   5        1.17        1.56     32.08 o 
   0 -10   5       21.88        6.13     34.37 o 
  -7  -9   5        1.26      -10.44     28.60 o 
  -6  -9   5        0.18       -2.04     24.12 o 
  -5  -9   5       43.24       33.33     29.23 o 
  -4  -9   5       60.36       54.46     25.60 o 
  -3  -9   5        8.80       16.15     25.75 o 
  -2  -9   5      313.22      336.74     35.46 o 
  -1  -9   5       40.14       52.85     26.63 o 
   0  -9   5       23.37       13.34     26.89 o 
   1  -9   5        2.86       10.02     29.02 o 
   2  -9   5        4.66      -12.82     33.80 o 
  -7  -8   5       48.41       32.58     24.95 o 
  -6  -8   5       14.51        6.55     19.25 o 
  -5  -8   5       21.92       13.63     19.10 o 
  -4  -8   5       64.57       87.85     19.21 o 
  -3  -8   5       22.59       11.16     22.58 o 
  -2  -8   5       30.54       17.34     21.08 o 
  -1  -8   5       63.91       62.66     23.31 o 
   0  -8   5       23.44       29.64     26.58 o 
   1  -8   5       20.85       40.34     28.61 o 
   2  -8   5       70.24       65.88     31.31 o 
   3  -8   5       23.15       18.53     33.49 o 
   4  -8   5       89.38       92.88     37.59 o 
  -8  -7   5        8.85       12.44     27.95 o 
  -7  -7   5      202.39      211.33     26.06 o 
  -6  -7   5       43.81       47.20     19.42 o 
  -5  -7   5       13.22       12.18     15.72 o 
  -4  -7   5      285.48      344.52     22.73 o 
  -3  -7   5        2.09        4.32     14.83 o 
  -2  -7   5      788.51      840.27     28.07 o 
  -1  -7   5       12.23       -0.31     20.04 o 
   0  -7   5      121.85       94.54     24.92 o 
   1  -7   5      351.86      368.30     32.76 o 
   2  -7   5        4.86        6.96     23.93 o 
   3  -7   5      141.39      164.37     34.06 o 
   4  -7   5       25.15       13.91     33.95 o 
   5  -7   5       82.19       66.30     38.52 o 
  -9  -6   5       19.07        7.16     74.92 o 
  -8  -6   5        1.59        2.31     27.06 o 
  -7  -6   5       26.72       19.58     17.53 o 
  -6  -6   5      117.99      127.48     20.10 o 
  -5  -6   5      678.14      730.94     28.72 o 
  -4  -6   5      311.58      298.37     28.19 o 
  -3  -6   5     1128.75     1149.05     31.63 o 
  -2  -6   5      993.42     1042.69     76.24 o 
  -1  -6   5       35.40       49.40     13.52 o 
   0  -6   5       62.24       81.67     21.55 o 
   1  -6   5      128.97      104.72     23.93 o 
   2  -6   5      103.61      127.61     24.87 o 
   3  -6   5      133.61      116.76     27.36 o 
   4  -6   5       43.91       32.92     28.45 o 
   5  -6   5       47.98       55.50     34.78 o 
   6  -6   5       85.39       58.61     46.99 o 
  -9  -5   5      200.97      170.39     73.46 o 
  -8  -5   5       45.41       82.86     65.10 o 
  -7  -5   5        0.47        2.62     16.64 o 
  -6  -5   5       40.19       29.29     14.49 o 
  -5  -5   5       18.74        1.58     13.28 o 
  -4  -5   5       26.97       15.95     11.67 o 
  -3  -5   5       25.00       21.39     11.22 o 
  -2  -5   5      132.89      131.71     13.10 o 
  -1  -5   5      292.06      303.72     15.96 o 
   0  -5   5      710.38      741.25     26.61 o 
   1  -5   5      197.20      217.30     16.13 o 
   2  -5   5       84.87       70.50     20.61 o 
   3  -5   5       30.24       31.77     24.04 o 
   4  -5   5       77.57       43.25     29.49 o 
   5  -5   5        3.93        9.29     28.61 o 
   6  -5   5       32.87       26.74     40.91 o 
  -9  -4   5       13.00       24.97     71.07 o 
  -8  -4   5       35.29       18.79     59.03 o 
  -7  -4   5       92.83       72.32     25.54 o 
  -6  -4   5       11.77       10.96     13.16 o 
  -5  -4   5       40.54       28.68     12.24 o 
  -4  -4   5       49.28       38.73     10.93 o 
  -3  -4   5     1860.88     1601.75    117.33 o 
  -2  -4   5        2.36       -1.59      8.50 o 
  -1  -4   5       23.52       10.35      8.96 o 
   0  -4   5       20.99       11.09      9.59 o 
   1  -4   5      275.15      305.93     16.91 o 
   2  -4   5       21.86       17.57     11.76 o 
   3  -4   5      133.33      129.95     24.82 o 
   4  -4   5      381.55      391.15     36.03 o 
   5  -4   5      193.46      214.68     34.16 o 
   6  -4   5       11.27       19.21     36.24 o 
   7  -4   5        6.17       10.80     42.88 o 
  -9  -3   5      234.73      185.09     69.93 o 
  -8  -3   5       56.82       76.94     61.78 o 
  -7  -3   5      123.99      144.43     29.02 o 
  -6  -3   5       38.36       44.60     14.47 o 
  -5  -3   5      175.41      181.05     15.47 o 
  -4  -3   5       32.58       26.20      9.65 o 
  -3  -3   5      146.08      137.55     10.86 o 
  -2  -3   5     4607.51     4519.55     71.02 o 
  -1  -3   5      295.62      310.52     29.70 o 
   0  -3   5       29.30       27.24      8.64 o 
   1  -3   5     2089.74     2133.03     40.14 o 
   2  -3   5     1029.77      995.52     27.13 o 
   3  -3   5       60.61       56.53     14.77 o 
   4  -3   5      114.54      129.11     25.85 o 
   5  -3   5      361.12      372.71     38.32 o 
   6  -3   5       84.31      132.18     37.02 o 
   7  -3   5        1.25       11.63     38.68 o 
  -9  -2   5        0.33       -2.75     64.27 o 
  -8  -2   5      264.12      291.98     67.44 o 
  -7  -2   5        3.00        4.21     22.74 o 
  -6  -2   5       71.03       67.60     22.17 o 
  -5  -2   5      561.60      602.02     60.87 o 
  -4  -2   5      127.68      129.52     25.00 o 
  -3  -2   5       16.54       16.71      4.14 o 
  -2  -2   5      633.65      601.20     16.82 o 
  -1  -2   5     1847.53     1744.99     36.37 o 
   0  -2   5      371.13      379.83     14.24 o 
   1  -2   5       54.41       40.98      8.73 o 
   2  -2   5     2226.76     1968.54    128.83 o 
   3  -2   5      115.76      106.95     13.58 o 
   4  -2   5       38.74       40.58     15.45 o 
   5  -2   5       14.78        8.76     17.90 o 
   6  -2   5       67.70       67.93     23.58 o 
   7  -2   5       23.80       40.24     36.29 o 
   8  -2   5        0.05       -5.97     36.45 o 
  -9  -1   5       30.81       17.03     59.91 o 
  -8  -1   5       95.09       68.17     55.45 o 
  -7  -1   5       93.65       89.30     26.43 o 
  -6  -1   5       11.22        7.74     19.31 o 
  -5  -1   5       73.33       66.40     18.07 o 
  -4  -1   5     1676.58     1674.88     23.73 o 
  -3  -1   5     2552.85     2549.78     37.90 o 
  -2  -1   5       42.50       39.12      4.46 o 
  -1  -1   5      406.02      405.79     12.43 o 
   0  -1   5     1279.35     1233.81     24.02 o 
   1  -1   5        8.55        2.63      6.78 o 
   2  -1   5      990.00     1003.65     25.06 o 
   3  -1   5       41.16       28.09     11.40 o 
   4  -1   5      336.01      350.27     26.66 o 
   5  -1   5      486.32      504.37     28.69 o 
   6  -1   5       45.33       30.01     22.01 o 
   7  -1   5      177.62      176.17     29.61 o 
   8  -1   5      154.85      112.35     40.24 o 
  -9   0   5       14.89       14.33     55.19 o 
  -8   0   5        5.08      -10.90     47.35 o 
  -7   0   5       46.88       55.86     22.48 o 
  -6   0   5       37.97       39.87     19.94 o 
  -5   0   5        8.78        9.97     15.52 o 
  -4   0   5      492.66      483.04     27.20 o 
  -3   0   5      323.81      274.50     10.62 o 
  -2   0   5      159.22      159.47     13.76 o 
  -1   0   5      629.77      642.23     13.81 o 
   0   0   5        9.38        5.62      3.69 o 
   1   0   5       15.04        7.49      5.96 o 
   3   0   5      234.02      320.16     16.90 o 
   4   0   5       11.30       10.86     13.53 o 
   5   0   5      228.28      192.77     34.99 o 
   6   0   5      199.90      249.41     45.17 o 
   7   0   5      211.08      217.01     52.75 o 
   8   0   5       62.02       60.29     30.06 o 
   9   0   5       27.99       15.30     29.62 o 
  -9   1   5       75.38       49.53     53.47 o 
  -8   1   5       27.38       35.51     51.19 o 
  -7   1   5        0.20        3.84     39.56 o 
  -6   1   5       42.94       32.50     19.78 o 
  -5   1   5       10.51       10.07     15.26 o 
  -4   1   5      618.40      592.95     29.02 o 
  -3   1   5     2925.36     2914.50     52.00 o 
  -2   1   5      315.97      295.03     10.70 o 
  -1   1   5     3049.19     2928.90     32.75 o 
   0   1   5        7.62       10.19      2.85 o 
   1   1   5        4.34        6.29      4.12 o 
   2   1   5     1295.65     1248.72     45.12 o 
   3   1   5     2698.96     2716.68     81.04 o 
   4   1   5        0.57        0.36     21.91 o 
   5   1   5      299.31      355.22     41.79 o 
   6   1   5      330.42      304.86     47.82 o 
   7   1   5        5.54        6.75     43.71 o 
   8   1   5       10.88       -1.66     53.89 o 
   9   1   5       14.10       18.53     64.17 o 
  -8   2   5      126.90      112.87     50.57 o 
  -7   2   5        9.76        4.21     37.64 o 
  -6   2   5      319.93      348.73     29.49 o 
  -5   2   5      566.40      583.55     31.67 o 
  -4   2   5     1071.55     1036.74     37.69 o 
  -3   2   5     1051.37     1047.38     35.04 o 
  -2   2   5        6.83        8.34      5.36 o 
  -1   2   5        2.49        2.08      4.64 o 
   0   2   5     1039.79     1012.94     44.65 o 
   1   2   5        9.07       10.68      6.05 o 
   2   2   5     5482.60     5549.25     78.82 o 
   3   2   5    14050.41    14249.44    298.58 o 
   4   2   5     3267.12     3351.06    103.11 o 
   5   2   5      108.50      120.19     31.46 o 
   6   2   5        3.53        4.52     36.13 o 
   7   2   5      100.14      108.66     49.22 o 
   8   2   5       96.08      121.90     59.96 o 
   9   2   5        0.46       -1.45     64.84 o 
  -6   3   5       12.89       12.98     31.10 o 
  -5   3   5       53.72       11.63     15.06 o 
  -4   3   5      131.89       75.59     15.52 o 
  -2   3   5     1248.10     1221.79     22.65 o 
  -1   3   5      696.15      726.37     31.57 o 
   0   3   5      672.73      691.36     10.74 o 
   1   3   5       99.61      104.13      5.54 o 
   2   3   5      374.55      438.96     35.15 o 
   3   3   5        5.23        7.68     19.21 o 
   4   3   5       34.78       24.92     24.19 o 
   5   3   5      331.19      396.13     45.38 o 
   6   3   5      347.44      289.28     48.70 o 
   7   3   5      453.95      392.96     56.90 o 
   8   3   5      401.54      310.83     62.09 o 
   9   3   5       31.72       38.68     61.00 o 
  -8   4   5        0.16       -8.46     26.74 o 
  -7   4   5        9.35        3.95     25.08 o 
  -6   4   5      220.96      210.16     29.85 o 
  -5   4   5       31.24        8.62     12.80 o 
  -4   4   5      127.25      103.34     15.11 o 
  -3   4   5      441.51      449.47     31.83 o 
  -2   4   5      619.96      635.45     33.75 o 
  -1   4   5     2416.75     2408.87     34.77 o 
   0   4   5      912.28      882.30     14.20 o 
   1   4   5       26.08       36.87      4.60 o 
   2   4   5      319.67      323.09      9.74 o 
   3   4   5     2583.68     2659.98     47.07 o 
   4   4   5       31.56       17.39     25.80 o 
   5   4   5      124.96      100.20     32.66 o 
   6   4   5      292.31      341.30     52.02 o 
   7   4   5      499.97      450.12     63.70 o 
   8   4   5        5.75        3.01     56.07 o 
   9   4   5      152.01      108.56     71.85 o 
  -8   5   5       23.09       20.46     29.18 o 
  -7   5   5       10.92       25.13     30.11 o 
  -6   5   5       24.70       32.97     27.41 o 
  -5   5   5        5.29        2.28     22.43 o 
  -4   5   5      956.01      958.34     41.01 o 
  -3   5   5       37.29       33.83      9.25 o 
  -2   5   5     1262.79     1314.49     25.89 o 
  -1   5   5     1832.51     1879.93     25.75 o 
   0   5   5        6.25        0.87      4.71 o 
   1   5   5     4334.62     4469.73     67.98 o 
   2   5   5       28.34       10.92      5.09 o 
   3   5   5     3837.37     3933.99     48.68 o 
   4   5   5      495.18      503.13     22.96 o 
   5   5   5        5.70      -10.38     28.76 o 
   6   5   5       27.79       41.48     40.55 o 
   7   5   5       54.81       46.15     44.08 o 
   8   5   5       17.80       19.57     56.95 o 
   9   5   5       13.10       11.11     61.26 o 
  -7   6   5       62.89       76.79     36.13 o 
  -6   6   5       71.17       62.25     31.41 o 
  -5   6   5      406.48      458.69     38.06 o 
  -4   6   5      491.58      593.99     35.82 o 
  -3   6   5      146.45      152.69     20.61 o 
  -2   6   5       17.12       23.52     13.39 o 
  -1   6   5       14.19       11.15      6.11 o 
   0   6   5       72.86       55.00     10.05 o 
   1   6   5       82.95       82.51      6.96 o 
   2   6   5      476.26      484.90     14.66 o 
   3   6   5      249.65      218.68     11.06 o 
   4   6   5      829.34      820.44     22.10 o 
   5   6   5      438.04      442.18     22.68 o 
   6   6   5       80.22       74.03     40.86 o 
   7   6   5      161.98      194.74     57.42 o 
   8   6   5       96.20      110.74     62.51 o 
   9   6   5       83.89       95.63     73.31 o 
  -7   7   5       65.99       55.19     38.83 o 
  -6   7   5       72.19      102.28     35.51 o 
  -5   7   5       92.79       68.79     29.85 o 
  -4   7   5      102.36       78.71     24.14 o 
  -3   7   5       95.07       97.97     20.61 o 
  -2   7   5      134.69      120.81     17.86 o 
  -1   7   5      434.45      388.85     19.78 o 
   0   7   5      163.65      175.08     11.57 o 
   1   7   5      539.10      526.88     15.72 o 
   2   7   5        1.37        1.61      7.12 o 
   3   7   5      805.67      807.74     59.47 o 
   4   7   5      320.20      345.95     14.14 o 
   5   7   5      958.28      922.80     70.45 o 
   6   7   5      551.16      540.42     28.96 o 
   7   7   5      124.75       93.40     56.07 o 
   8   7   5      185.65      206.58     70.14 o 
   9   7   5      114.85      111.52     76.01 o 
  -6   8   5        0.18        0.05     31.67 o 
  -5   8   5        0.53        3.79     29.18 o 
  -4   8   5       47.39       21.60     27.36 o 
  -3   8   5       29.95       20.51     20.92 o 
  -2   8   5       29.49       29.33     17.70 o 
  -1   8   5      446.03      414.36     17.99 o 
   0   8   5       50.44       41.48     11.99 o 
   1   8   5      267.58      264.43     13.73 o 
   2   8   5      160.10      186.38     11.37 o 
   3   8   5      198.77      207.81     12.24 o 
   4   8   5      126.06       85.80     29.94 o 
   5   8   5       10.20        4.67     11.57 o 
   6   8   5        1.65       -1.90     17.42 o 
   7   8   5      281.04      220.23     64.22 o 
   8   8   5       89.97       65.36     67.80 o 
   9   8   5      118.91      107.26     80.99 o 
  -5   9   5        2.85       -1.09     33.90 o 
  -4   9   5      315.42      230.20     34.06 o 
  -3   9   5        6.19       -2.18     19.94 o 
  -2   9   5       37.40       12.88     19.00 o 
  -1   9   5      159.73      169.43     15.63 o 
   0   9   5       12.12        9.78     11.12 o 
   1   9   5      144.18      130.82     13.23 o 
   2   9   5        0.20        0.73     10.72 o 
   3   9   5       37.58       32.80     10.97 o 
   4   9   5      282.49      292.26     21.57 o 
   5   9   5       21.23       23.18     12.87 o 
   6   9   5      388.74      391.88     43.74 o 
   7   9   5        9.39        9.03     20.83 o 
   8   9   5      133.33       92.72     63.81 o 
   9   9   5        0.32      -14.07     78.08 o 
  -4  10   5       17.24        4.67     30.37 o 
  -3  10   5       29.90       17.29     23.00 o 
  -2  10   5       42.92       35.62     20.51 o 
  -1  10   5       32.68       32.26     14.42 o 
   0  10   5     1391.96     1402.64     44.86 o 
   1  10   5      337.12      306.48     33.12 o 
   2  10   5        9.54        7.91     12.57 o 
   3  10   5      239.92      245.78     17.42 o 
   4  10   5      256.33      264.74     18.61 o 
   5  10   5       68.63       28.96     19.60 o 
   6  10   5        5.44       -1.76     21.16 o 
   7  10   5       16.18        8.63     24.03 o 
   8  10   5      155.44      179.98     32.11 o 
  -3  11   5       13.01        8.83     28.61 o 
  -2  11   5       84.42       71.75     27.26 o 
  -1  11   5       55.31       62.08     17.66 o 
   0  11   5        4.06        6.71     15.22 o 
   1  11   5        1.98        5.52     13.91 o 
   2  11   5       28.00       26.27     15.04 o 
   3  11   5        0.27       -4.41     15.60 o 
   4  11   5       39.04       22.06     20.40 o 
   5  11   5      155.38      152.74     27.46 o 
   6  11   5      102.33       93.66     27.78 o 
   7  11   5        1.27       -1.66     26.00 o 
   8  11   5       20.48       12.30     30.75 o 
  -2  12   5        3.45       -5.43     20.48 o 
  -1  12   5       34.21       23.21     19.53 o 
   0  12   5      121.40      122.25     22.53 o 
   1  12   5      202.14      203.18     24.04 o 
   2  12   5        9.06        6.87     16.63 o 
   3  12   5        0.79       -3.06     24.35 o 
   4  12   5      111.96       84.42     27.93 o 
   5  12   5        0.48       12.41     27.05 o 
   6  12   5       40.34       29.07     29.07 o 
   7  12   5       21.77       10.28     32.03 o 
   0  13   5       34.90       30.26     21.50 o 
   1  13   5       93.75       92.96     28.27 o 
   2  13   5        3.33        8.77     26.58 o 
   3  13   5        5.56       -5.87     28.29 o 
   4  13   5        2.92        1.09     25.80 o 
   5  13   5       12.21        5.40     31.41 o 
  -4 -10   6        8.08        3.63     33.23 o 
  -3 -10   6       37.56       17.08     32.71 o 
  -2 -10   6        3.63        6.07     32.24 o 
  -1 -10   6       13.32       43.35     35.93 o 
  -6  -9   6        1.83      -12.67     23.19 o 
  -5  -9   6       17.83       24.66     31.20 o 
  -4  -9   6        6.51        8.46     28.09 o 
  -3  -9   6        4.67       -2.96     24.97 o 
  -2  -9   6       74.31       62.66     29.54 o 
  -1  -9   6       50.98       79.85     32.08 o 
   0  -9   6       72.60       94.96     35.20 o 
   1  -9   6       67.39       35.51     31.46 o 
  -7  -8   6       35.17       40.66     25.55 o 
  -6  -8   6       21.37       27.26     21.09 o 
  -5  -8   6       79.58       59.58     20.95 o 
  -4  -8   6       43.56       36.51     19.82 o 
  -3  -8   6       28.35       29.39     24.71 o 
  -2  -8   6      138.28      114.89     25.49 o 
  -1  -8   6       63.68       29.70     24.40 o 
   0  -8   6      300.51      331.75     37.54 o 
   1  -8   6      181.24      167.43     32.34 o 
   2  -8   6        3.78        0.00     32.40 o 
   3  -8   6       12.89        2.96     35.82 o 
  -8  -7   6       12.16        4.53     30.21 o 
  -7  -7   6        6.58        3.41     22.63 o 
  -6  -7   6      127.41      146.95     21.91 o 
  -5  -7   6      242.00      246.36     22.46 o 
  -4  -7   6        8.23        7.70     16.44 o 
  -3  -7   6        5.49        7.95     14.73 o 
  -2  -7   6       55.68       51.03     20.82 o 
  -1  -7   6      226.98      250.71     29.49 o 
   0  -7   6       21.95        0.16     23.88 o 
   1  -7   6       63.95       68.89     25.85 o 
   2  -7   6      315.14      424.48     39.92 o 
   3  -7   6       68.41       39.92     32.86 o 
   4  -7   6       19.82       10.02     36.76 o 
  -8  -6   6       22.08       12.00     23.42 o 
  -7  -6   6       15.50        2.60     20.50 o 
  -6  -6   6       39.89       34.80     19.03 o 
  -5  -6   6       43.87       45.01     16.24 o 
  -4  -6   6      969.20     1052.99     39.79 o 
  -3  -6   6      604.83      581.11     25.58 o 
  -2  -6   6      365.33      319.00     32.34 o 
  -1  -6   6      155.47      202.49     18.27 o 
   0  -6   6      111.96       92.05     21.60 o 
   1  -6   6       26.14        8.67     22.38 o 
   2  -6   6       78.24       60.28     26.74 o 
   3  -6   6       89.49       71.65     30.32 o 
   4  -6   6       30.92       22.38     32.92 o 
   5  -6   6       44.59       15.73     38.37 o 
  -8  -5   6       23.29       33.90     34.42 o 
  -7  -5   6       24.59       33.58     19.41 o 
  -6  -5   6       78.91       69.86     18.32 o 
  -5  -5   6      146.68      100.05     15.78 o 
  -4  -5   6      239.06      266.27     18.15 o 
  -3  -5   6        7.24       13.48     12.26 o 
  -2  -5   6       82.11       71.56     12.49 o 
  -1  -5   6       85.41       66.55     21.75 o 
   0  -5   6       70.71       90.19     14.98 o 
   1  -5   6      263.08      265.56     27.46 o 
   2  -5   6       34.11       16.98     19.78 o 
   3  -5   6      126.69      124.65     28.35 o 
   4  -5   6      119.78      126.73     32.71 o 
   5  -5   6       29.71       21.13     36.08 o 
   6  -5   6       46.85       19.00     43.51 o 
  -9  -4   6       60.73       46.88     73.83 o 
  -8  -4   6        4.24        4.83     29.75 o 
  -7  -4   6       48.05       49.23     18.95 o 
  -6  -4   6      102.56      125.39     17.94 o 
  -5  -4   6      248.79      260.78     18.55 o 
  -4  -4   6        0.14        4.30     10.86 o 
  -3  -4   6      450.46      449.83     19.50 o 
  -2  -4   6       57.24       55.52     10.49 o 
  -1  -4   6       68.83       94.85     20.82 o 
   0  -4   6        0.33       -1.50     10.19 o 
   1  -4   6      528.15      518.21     22.43 o 
   2  -4   6      864.54      929.77     29.12 o 
   3  -4   6       48.01       63.81     23.83 o 
   4  -4   6       12.23       18.85     26.01 o 
   5  -4   6      147.34      108.97     31.83 o 
   6  -4   6        2.23       -2.08     34.58 o 
   7  -4   6        3.12        4.88     41.74 o 
  -9  -3   6      199.03      124.45     73.57 o 
  -8  -3   6       77.29       72.74     32.14 o 
  -7  -3   6       14.64        9.86     25.54 o 
  -6  -3   6       65.96       61.17     14.39 o 
  -5  -3   6      150.47      147.08     14.87 o 
  -4  -3   6      165.64      146.40     12.73 o 
  -3  -3   6       10.27        4.80      9.16 o 
  -2  -3   6      216.62      217.21     13.17 o 
  -1  -3   6     1766.91     1773.99     34.73 o 
   0  -3   6      724.82      701.34     38.16 o 
   1  -3   6      100.74       90.25     12.50 o 
   2  -3   6      165.97      178.72     15.71 o 
   3  -3   6      562.87      568.06     24.70 o 
   4  -3   6       73.45       68.40     17.05 o 
   5  -3   6        7.13       14.43     28.76 o 
   6  -3   6       26.23       34.68     32.55 o 
   7  -3   6       79.04       73.93     40.76 o 
  -9  -2   6        0.42       -4.05     65.52 o 
  -8  -2   6       98.27      112.25     30.89 o 
  -7  -2   6       36.63       62.87     26.48 o 
  -6  -2   6        5.02        5.19     18.69 o 
  -5  -2   6      238.34      248.81     16.75 o 
  -4  -2   6      283.35      301.81     15.57 o 
  -3  -2   6      572.84      518.44     17.51 o 
  -2  -2   6       82.57       32.86     35.28 o 
  -1  -2   6      126.51       72.41     65.36 o 
   0  -2   6      794.74      822.27     34.68 o 
   1  -2   6       12.86       22.28      9.51 o 
   2  -2   6     2195.51     2193.40     42.66 o 
   3  -2   6       80.82       65.12     13.34 o 
   4  -2   6      171.17      186.33     19.58 o 
   5  -2   6       99.01       66.76     25.62 o 
   6  -2   6        9.33       -5.47     24.51 o 
   7  -2   6      157.41      147.29     42.68 o 
   8  -2   6       48.72       77.98     42.94 o 
  -9  -1   6        4.54       -7.63     60.90 o 
  -8  -1   6        1.92        0.47     28.19 o 
  -7  -1   6       34.48       36.91     25.02 o 
  -6  -1   6       46.89       46.26     20.20 o 
  -5  -1   6       17.71       16.77     16.04 o 
  -4  -1   6     1504.18     1363.40     88.93 o 
  -3  -1   6     1488.18     1399.11     31.02 o 
  -2  -1   6      289.73      279.38     10.38 o 
  -1  -1   6      444.74      449.90     35.36 o 
   0  -1   6       12.52       14.06      6.95 o 
   1  -1   6      212.06      144.21     53.16 o 
   2  -1   6       29.69       32.45     10.21 o 
   3  -1   6       17.06       19.65     11.71 o 
   4  -1   6      171.60      204.68     19.50 o 
   5  -1   6      574.01      643.20     37.22 o 
   6  -1   6       25.33       18.91     21.85 o 
   7  -1   6       14.88        9.49     28.18 o 
   8  -1   6       69.97       82.29     39.98 o 
  -9   0   6       85.95       77.20     58.20 o 
  -8   0   6       28.76       12.30     45.17 o 
  -7   0   6        2.29       -2.18     23.21 o 
  -6   0   6       98.38       71.85     22.01 o 
  -5   0   6       83.65       75.51     10.19 o 
  -4   0   6      311.66      302.54     13.73 o 
  -3   0   6     2266.21     2329.03     29.63 o 
  -2   0   6     1284.63     1283.50     18.70 o 
  -1   0   6       54.10       34.58      4.72 o 
   0   0   6        3.36       -0.14      5.35 o 
   1   0   6       60.74       59.26      8.46 o 
   2   0   6     2602.20     2351.13    137.09 o 
   3   0   6      141.49      116.61     13.31 o 
   4   0   6       19.81       12.47     13.25 o 
   5   0   6      353.13      392.10     27.12 o 
   6   0   6       11.45       -2.98     22.02 o 
   7   0   6       18.60        6.45     26.67 o 
   8   0   6       31.71       13.55     30.96 o 
  -9   1   6       31.35       35.98     53.84 o 
  -8   1   6      147.78      133.64     50.46 o 
  -7   1   6       32.82       35.87     24.09 o 
  -6   1   6        0.11       -1.82     19.21 o 
  -5   1   6      435.94      409.52     27.67 o 
  -4   1   6     1306.66     1334.96     27.22 o 
  -3   1   6       25.26       19.19      6.91 o 
  -2   1   6      611.26      590.98     31.41 o 
  -1   1   6       15.13        7.57      3.61 o 
   0   1   6     1160.33     1153.10     16.32 o 
   1   1   6        7.96        7.22      6.20 o 
   2   1   6     3107.34     3248.82     52.38 o 
   4   1   6      614.76      658.26     44.91 o 
   5   1   6       27.80       30.68     31.05 o 
   6   1   6      456.39      350.65     50.10 o 
   7   1   6      723.48      716.36     69.57 o 
   8   1   6       28.47       72.84     57.89 o 
   9   1   6        0.22        5.81     71.75 o 
  -8   2   6       88.04       42.78     44.70 o 
  -7   2   6      205.04      204.35     30.99 o 
  -6   2   6      120.99      101.81     23.21 o 
  -5   2   6      396.98      398.41     28.40 o 
  -4   2   6       61.31       74.50     15.83 o 
  -3   2   6     1828.87     1875.87     33.31 o 
  -2   2   6      374.03      379.49     13.23 o 
  -1   2   6      475.23      503.43     14.59 o 
   0   2   6       81.80       67.99      7.19 o 
   1   2   6      889.52      853.83     17.22 o 
   2   2   6        0.24        5.71     13.81 o 
   3   2   6      232.51      246.19     26.89 o 
   4   2   6     1112.47     1062.75     54.67 o 
   5   2   6     1531.30     1564.17     75.70 o 
   6   2   6      288.58      298.01     48.96 o 
   7   2   6       31.10       24.25     45.95 o 
   8   2   6      332.33      332.53     68.58 o 
   9   2   6       13.70       -0.52     64.27 o 
  -7   3   6        0.91        9.24     35.67 o 
  -6   3   6       79.63       31.36     22.06 o 
  -5   3   6      297.95      279.89     26.06 o 
  -4   3   6       16.09       12.67     12.62 o 
  -3   3   6      337.96      349.12     14.61 o 
  -2   3   6     3061.91     3233.28     47.13 o 
  -1   3   6     1761.63     1762.09     27.77 o 
   0   3   6      289.24      272.42     11.79 o 
   1   3   6       46.42       37.33      7.37 o 
   2   3   6      465.33      415.12     16.25 o 
   3   3   6      910.55      868.63     46.47 o 
   4   3   6     1722.03     1662.60     69.36 o 
   5   3   6      961.99      983.94     61.16 o 
   6   3   6       13.25        6.96     37.12 o 
   7   3   6       18.87       13.34     45.38 o 
   8   3   6      121.89      109.96     54.15 o 
   9   3   6       30.17       34.11     67.96 o 
  -8   4   6       11.81        1.51     23.83 o 
  -7   4   6       45.76       19.78     25.13 o 
  -6   4   6        3.80        4.36     22.58 o 
  -5   4   6      471.34      506.66     23.09 o 
  -4   4   6      748.43      726.78     23.48 o 
  -3   4   6       10.90       12.10      8.74 o 
  -2   4   6     1159.24     1187.47     19.76 o 
  -1   4   6      278.38      230.01     27.48 o 
   0   4   6        0.82        1.48      3.73 o 
   1   4   6       82.04       79.52      5.15 o 
   2   4   6     5679.66     5913.44    139.40 o 
   3   4   6     1047.45     1004.18     26.88 o 
   4   4   6      392.25      370.27     38.37 o 
   5   4   6      418.70      405.58     47.24 o 
   6   4   6      148.96      134.78     40.55 o 
   7   4   6       20.03       10.59     46.00 o 
   8   4   6       12.06       -0.31     50.36 o 
   9   4   6       56.14      104.09     72.01 o 
  -8   5   6       34.92       32.71     32.60 o 
  -7   5   6       88.55       58.51     30.16 o 
  -6   5   6       31.36       27.15     26.37 o 
  -5   5   6      555.58      581.63     37.95 o 
  -4   5   6      316.55      326.51     27.26 o 
  -3   5   6      380.64      415.78     16.91 o 
  -2   5   6       25.32       20.10      6.54 o 
  -1   5   6       61.39       45.32      6.27 o 
   0   5   6     2519.75     2535.08     31.74 o 
   1   5   6      130.65      110.59     23.16 o 
   2   5   6        7.18       -0.02      5.44 o 
   3   5   6      678.07      653.99     15.94 o 
   4   5   6     1416.25     1435.86    128.42 o 
   5   5   6       17.88        7.32     30.11 o 
   6   5   6        5.90       31.98     40.65 o 
   7   5   6       29.64       15.52     46.62 o 
   8   5   6       81.87       47.76     59.03 o 
   9   5   6       81.84       92.31     66.25 o 
  -7   6   6       16.66        3.27     32.76 o 
  -6   6   6      155.98      176.83     34.89 o 
  -5   6   6      226.42      200.56     30.68 o 
  -4   6   6        2.25        8.00     20.09 o 
  -3   6   6      240.14      268.41     22.84 o 
  -2   6   6      602.17      603.86     19.49 o 
  -1   6   6       14.69        6.56      6.07 o 
   0   6   6      677.45      675.92     14.60 o 
   1   6   6     1017.64      974.51     17.62 o 
   2   6   6        6.32        4.11      6.26 o 
   3   6   6        1.82        2.27      6.64 o 
   4   6   6       66.40       73.08     11.22 o 
   5   6   6      131.49      117.39     39.41 o 
   6   6   6      183.32      164.47     48.59 o 
   7   6   6        0.04        5.76     49.01 o 
   8   6   6      135.66      178.54     66.19 o 
   9   6   6      111.85      114.48     67.70 o 
  -7   7   6        1.30      -11.89     35.46 o 
  -6   7   6       10.10       11.01     32.55 o 
  -5   7   6      193.53      183.48     32.03 o 
  -4   7   6       55.65       34.16     22.43 o 
  -3   7   6       51.76       52.70     19.88 o 
  -2   7   6      139.66      146.68     13.40 o 
  -1   7   6      244.26      239.17     13.15 o 
   0   7   6       76.31       75.00      8.14 o 
   1   7   6      248.68      252.69     10.81 o 
   2   7   6      698.94      697.19     17.05 o 
   3   7   6      306.67      296.12     12.65 o 
   4   7   6      261.87      247.64     13.27 o 
   5   7   6      190.03      206.68     14.26 o 
   6   7   6       73.71       13.14     44.55 o 
   7   7   6      209.83      254.60     62.46 o 
   8   7   6        6.90      -11.89     59.91 o 
   9   7   6       83.53      104.51     70.19 o 
  -6   8   6        2.43      -11.79     34.99 o 
  -5   8   6       76.88      116.04     32.45 o 
  -4   8   6       18.51       24.19     24.45 o 
  -3   8   6        5.67        1.51     21.03 o 
  -2   8   6        3.31       -3.65     11.42 o 
  -1   8   6       92.79      101.74     11.74 o 
   0   8   6       82.18       67.03     10.63 o 
   1   8   6       22.65       10.66      8.86 o 
   2   8   6      139.38      138.98     10.89 o 
   3   8   6      822.08      900.46     21.40 o 
   4   8   6        9.98        8.65     10.09 o 
   5   8   6      291.48      295.56     16.45 o 
   6   8   6       16.05       10.11     17.30 o 
   7   8   6      170.16      147.55     61.16 o 
   8   8   6       33.50       37.12     65.31 o 
   9   8   6        4.93        9.45     75.54 o 
  -5   9   6       15.27       14.33     32.86 o 
  -4   9   6       77.01       83.90     29.54 o 
  -3   9   6      111.53       82.60     24.40 o 
  -2   9   6       58.47       39.11     13.19 o 
  -1   9   6        5.05        0.82     11.71 o 
   0   9   6        4.27        3.78     10.73 o 
   1   9   6      765.92      744.20     22.03 o 
   2   9   6      324.22      318.68     16.26 o 
   3   9   6      240.11      241.98     17.55 o 
   4   9   6      324.83      339.10     17.84 o 
   5   9   6      142.42      110.67     40.06 o 
   6   9   6      340.07      328.02     36.45 o 
   7   9   6      193.22       70.14     59.13 o 
   8   9   6      226.43      259.48     78.60 o 
   9   9   6       52.57       60.02     72.89 o 
  -4  10   6        7.20       -0.16     29.13 o 
  -3  10   6        0.77        4.98     24.14 o 
  -2  10   6       21.76       10.36     15.27 o 
  -1  10   6      450.41      457.48     32.14 o 
   0  10   6      460.44      501.51     34.34 o 
   1  10   6       75.40       56.76     18.51 o 
   2  10   6     1555.42     1539.09     34.20 o 
   3  10   6      875.52      878.25     26.70 o 
   4  10   6        0.42       -4.41     13.77 o 
   5  10   6      161.19      153.24     22.34 o 
   6  10   6       63.58       53.02     22.54 o 
   7  10   6       15.49        2.89     21.94 o 
   8  10   6        2.07        2.02     69.62 o 
  -3  11   6        9.47        5.23     19.82 o 
  -2  11   6        5.31        8.47     18.56 o 
  -1  11   6       49.10       44.14     17.12 o 
   0  11   6        5.22        7.03     14.92 o 
   1  11   6      238.57      202.37     18.43 o 
   2  11   6        4.11        2.15     14.27 o 
   3  11   6      153.32      167.91     17.90 o 
   4  11   6        8.66        9.83     15.80 o 
   5  11   6       18.14       24.30     23.21 o 
   6  11   6      238.13      223.50     32.34 o 
   7  11   6        1.36       -4.57     25.17 o 
   8  11   6       42.83       23.99     30.49 o 
  -2  12   6        0.01       -4.99     20.84 o 
  -1  12   6        8.44        3.29     18.51 o 
   0  12   6      173.39      173.50     20.98 o 
   1  12   6        9.09        0.05     17.51 o 
   2  12   6       18.71        7.64     17.13 o 
   3  12   6      104.45      117.39     20.26 o 
   4  12   6        0.73       -1.82     25.08 o 
   5  12   6       14.36        6.39     24.97 o 
   6  12   6       68.05       59.29     29.59 o 
   7  12   6       10.67        9.50     30.84 o 
   0  13   6       38.09       24.03     21.39 o 
   1  13   6       79.96       88.59     21.94 o 
   2  13   6       11.63       17.09     20.09 o 
   3  13   6        2.22        4.41     28.55 o 
   4  13   6       10.27        4.26     29.13 o 
   5  13   6       12.07        1.61     29.39 o 
  -5  -9   7       15.67       18.53     34.94 o 
  -4  -9   7       15.01       -4.62     27.93 o 
  -3  -9   7      208.00      174.18     33.28 o 
  -2  -9   7        4.11        3.58     30.06 o 
  -1  -9   7        1.20       -3.27     32.81 o 
   0  -9   7       65.07       46.41     35.87 o 
  -6  -8   7       82.80       86.06     25.68 o 
  -5  -8   7      146.40      139.22     25.24 o 
  -4  -8   7       25.21       10.90     27.52 o 
  -3  -8   7       17.44        8.15     26.48 o 
  -2  -8   7        1.57        5.71     23.99 o 
  -1  -8   7       86.57      110.27     31.77 o 
   0  -8   7       24.70      -16.87     29.54 o 
   1  -8   7       81.34       66.45     31.15 o 
   2  -8   7       78.74       61.16     33.80 o 
  -7  -7   7       11.38       17.17     24.90 o 
  -6  -7   7       34.72       37.61     22.73 o 
  -5  -7   7      151.38      177.42     23.49 o 
  -4  -7   7       97.04      124.80     27.93 o 
  -3  -7   7        4.49        3.62     17.21 o 
  -2  -7   7        4.63        3.22     22.84 o 
  -1  -7   7        9.70       16.87     24.61 o 
   0  -7   7        0.58       18.74     24.04 o 
   1  -7   7       21.96       16.77     28.55 o 
   2  -7   7       40.46       54.51     32.19 o 
   3  -7   7        1.51        2.60     33.85 o 
  -8  -6   7       35.40       30.90     23.93 o 
  -7  -6   7       18.71        7.07     20.51 o 
  -6  -6   7       28.37       23.10     18.46 o 
  -5  -6   7        1.55        3.07     17.56 o 
  -4  -6   7      679.17      711.98     29.29 o 
  -3  -6   7       10.97       15.10     14.50 o 
  -2  -6   7       14.67       14.83     14.81 o 
  -1  -6   7       55.76       42.70     16.85 o 
   0  -6   7      130.69      140.96     24.82 o 
   1  -6   7       59.03       42.52     26.01 o 
   2  -6   7       14.38       12.77     26.84 o 
   3  -6   7       19.40       -0.31     30.06 o 
   4  -6   7       29.96       55.81     36.65 o 
  -8  -5   7        0.46       -3.37     34.21 o 
  -7  -5   7        6.42        1.09     19.26 o 
  -6  -5   7      148.87      152.43     21.44 o 
  -5  -5   7       13.87        7.30     14.89 o 
  -4  -5   7      130.51      118.85     17.09 o 
  -3  -5   7     1925.08     1886.62     41.76 o 
  -2  -5   7      154.68      175.38     16.83 o 
  -1  -5   7        1.20       -0.83     13.26 o 
   0  -5   7      211.24      209.22     18.56 o 
   1  -5   7       70.08       73.57     21.75 o 
   2  -5   7      214.15      224.49     30.42 o 
   3  -5   7       37.34       52.44     28.45 o 
   4  -5   7      103.40       56.64     33.18 o 
   5  -5   7      172.03      179.48     38.73 o 
  -8  -4   7       15.37       10.85     32.03 o 
  -7  -4   7        0.03        1.73     18.78 o 
  -6  -4   7       33.38       44.66     17.36 o 
  -5  -4   7        2.07        3.55     14.29 o 
  -4  -4   7       61.65       48.90     13.45 o 
  -3  -4   7      126.91       94.74     13.88 o 
  -2  -4   7       36.11       41.37     12.10 o 
  -1  -4   7      224.88      243.60     19.16 o 
   0  -4   7      141.91      126.68     14.69 o 
   1  -4   7      422.44      477.38     22.48 o 
   2  -4   7      171.51      166.49     19.12 o 
   3  -4   7      115.49      142.51     28.71 o 
   4  -4   7        9.76        6.80     28.40 o 
   5  -4   7        5.38       -2.80     33.64 o 
   6  -4   7        0.74       12.67     41.27 o 
  -9  -3   7       17.13       23.36     73.46 o 
  -8  -3   7       54.95       74.19     31.05 o 
  -7  -3   7       23.18        6.39     26.79 o 
  -6  -3   7       30.66       26.81     15.73 o 
  -5  -3   7       94.92       91.39     15.21 o 
  -4  -3   7      314.56      315.74     17.89 o 
  -3  -3   7      117.27      115.26     12.93 o 
  -2  -3   7       11.17        5.61      9.18 o 
  -1  -3   7      360.19      368.82     21.91 o 
   0  -3   7      403.37      420.01     19.14 o 
   1  -3   7        4.90       -0.78     11.50 o 
   2  -3   7       49.54       54.64     14.45 o 
   3  -3   7       32.72       27.45     16.21 o 
   4  -3   7      152.31      165.99     20.70 o 
   5  -3   7       77.45       64.90     30.01 o 
   6  -3   7       63.90       71.33     39.35 o 
   7  -3   7       87.51       52.90     47.45 o 
  -9  -2   7        3.81       -2.96     60.74 o 
  -8  -2   7       59.45       68.01     32.66 o 
  -7  -2   7      120.02      134.15     31.36 o 
  -6  -2   7       56.98       46.88     23.88 o 
  -5  -2   7       17.20        3.79     12.25 o 
  -4  -2   7      140.06      133.56     13.51 o 
  -3  -2   7      351.49      317.16     25.54 o 
  -2  -2   7      603.80      555.67     44.67 o 
  -1  -2   7        1.46        0.49      8.15 o 
   0  -2   7      363.46      346.24     26.58 o 
   1  -2   7     2042.68     2072.49     64.17 o 
   2  -2   7       42.78       41.12     12.60 o 
   3  -2   7       17.43        9.10     13.29 o 
   4  -2   7      602.38      561.10     44.08 o 
   5  -2   7      471.60      487.36     30.96 o 
   6  -2   7       78.20       49.63     32.55 o 
   7  -2   7       13.74        5.56     41.53 o 
  -9  -1   7        6.92        1.82     62.56 o 
  -8  -1   7       17.69       17.81     29.44 o 
  -7  -1   7        5.06       -0.52     25.23 o 
  -6  -1   7        4.18       -2.23     20.87 o 
  -5  -1   7     1207.08     1272.34     51.76 o 
  -4  -1   7      177.27      171.92     13.67 o 
  -3  -1   7      430.19      429.72     11.66 o 
  -2  -1   7     2722.84     2737.22     44.02 o 
  -1  -1   7      157.07      144.89     10.12 o 
   0  -1   7      100.54       89.65     10.03 o 
   1  -1   7      368.46      363.62     21.36 o 
   3  -1   7        2.58        0.62     12.23 o 
   4  -1   7      164.31      181.06     19.92 o 
   5  -1   7      217.88      242.07     24.52 o 
   6  -1   7        2.30        8.61     22.64 o 
   7  -1   7       23.62       10.30     27.66 o 
   8  -1   7        1.38       -5.30     39.72 o 
  -9   0   7       37.75       17.08     57.94 o 
  -8   0   7      100.18      118.22     33.69 o 
  -7   0   7       58.67       51.81     26.79 o 
  -6   0   7        2.98        7.58     20.97 o 
  -5   0   7      389.77      374.32     28.76 o 
  -4   0   7      477.42      465.84     22.95 o 
  -3   0   7      118.85      143.00     13.15 o 
  -2   0   7     1324.54     1382.57     20.47 o 
  -1   0   7     2298.46     2384.14     29.95 o 
   0   0   7      878.76      874.46     30.55 o 
   1   0   7        2.91        8.37      7.95 o 
   2   0   7      550.00      561.49     20.03 o 
   3   0   7       38.57       13.58     18.85 o 
   4   0   7       18.26       16.61     15.27 o 
   5   0   7       38.13       47.97     19.04 o 
   6   0   7      115.04      117.60     36.84 o 
   7   0   7      315.14      316.16     34.44 o 
   8   0   7       51.21       38.49     31.67 o 
  -9   1   7        0.01       -2.34     53.89 o 
  -8   1   7       80.00      112.71     33.95 o 
  -7   1   7      145.24      214.68     32.03 o 
  -6   1   7        4.41        1.09     19.47 o 
  -5   1   7        8.40        1.52      9.52 o 
  -4   1   7      128.12      136.84     11.35 o 
  -3   1   7      135.23      135.44     26.66 o 
  -2   1   7      973.98     1001.75     22.06 o 
  -1   1   7       27.12       23.95      5.53 o 
   0   1   7       92.66       91.35      5.63 o 
   1   1   7      234.69      223.84     17.68 o 
   2   1   7      177.96      169.94     19.70 o 
   3   1   7       56.72       51.36     12.19 o 
   4   1   7      391.32      393.64     31.77 o 
   5   1   7      564.66      583.10     58.33 o 
   6   1   7        5.55       -0.71     22.42 o 
   7   1   7       36.68       42.75     28.01 o 
   8   1   7       13.35        9.29     31.59 o 
  -8   2   7        2.28        3.06     43.82 o 
  -7   2   7       77.29       79.54     27.46 o 
  -6   2   7       27.67        7.01     20.25 o 
  -5   2   7      291.91      311.04     33.51 o 
  -4   2   7        5.14        1.20      8.62 o 
  -3   2   7      310.74      314.45     14.30 o 
  -2   2   7     2418.97     2600.28     53.68 o 
  -1   2   7      212.40      211.68     12.41 o 
   0   2   7       31.54       33.18      7.43 o 
   1   2   7      501.90      486.93     18.11 o 
   2   2   7     2355.85     2504.21     84.05 o 
   3   2   7       23.10       12.46     18.53 o 
   4   2   7        7.23        7.16     22.48 o 
   5   2   7      718.65      736.34     53.89 o 
   6   2   7       29.76       23.83     39.51 o 
   7   2   7      178.40      141.79     48.39 o 
   8   2   7      143.23       97.60     60.38 o 
   9   2   7       22.99       48.44     70.19 o 
  -7   3   7       35.10       12.88     24.66 o 
  -6   3   7       43.72       80.32     23.62 o 
  -5   3   7     1009.63     1032.74     44.39 o 
  -4   3   7        8.92        7.21      9.50 o 
  -3   3   7      472.62      452.48     16.52 o 
  -2   3   7      866.59      874.60     27.41 o 
  -1   3   7      348.76      327.36      8.41 o 
   0   3   7      102.83      116.98      9.54 o 
   1   3   7     1419.73     1496.99     20.91 o 
   2   3   7     4562.60     4612.87     70.53 o 
   3   3   7     2436.77     2334.31     77.98 o 
   4   3   7        6.53        7.37     25.08 o 
   5   3   7     1449.06     1431.21     75.75 o 
   6   3   7      942.77      927.97     70.40 o 
   7   3   7      133.30      122.68     48.54 o 
   8   3   7        2.46       -5.56     57.11 o 
   9   3   7        4.65        6.49     61.05 o 
  -8   4   7       30.06       35.87     27.26 o 
  -7   4   7      134.30      103.52     27.93 o 
  -6   4   7        4.88        4.21     22.43 o 
  -5   4   7       11.49       11.40     13.56 o 
  -4   4   7       97.11      115.52     14.19 o 
  -3   4   7      278.24      283.60     28.94 o 
  -2   4   7      198.84      208.83     12.98 o 
  -1   4   7      276.38      268.29      8.76 o 
   0   4   7     1205.50     1181.58     30.16 o 
   1   4   7      371.70      357.87     15.30 o 
   2   4   7      190.12      235.09     18.02 o 
   3   4   7      384.33      412.06     19.15 o 
   4   4   7      440.17      487.76     45.17 o 
   5   4   7       31.01       36.29     33.64 o 
   6   4   7      106.29       89.97     40.29 o 
   7   4   7       72.38       65.99     50.36 o 
   8   4   7      145.92      126.73     57.06 o 
   9   4   7        0.38       12.98     68.95 o 
  -7   5   7       21.89       12.56     28.76 o 
  -6   5   7        1.45        1.19     25.34 o 
  -5   5   7        0.08       -3.74     21.91 o 
  -4   5   7       55.69       48.87     13.06 o 
  -3   5   7      472.01      464.51     15.15 o 
  -2   5   7     1538.02     1610.71     25.03 o 
  -1   5   7       35.31       39.24      6.19 o 
   0   5   7      297.08      301.82     10.07 o 
   1   5   7       10.64        3.13      5.02 o 
   2   5   7     1552.14     1552.91     23.76 o 
   3   5   7       12.43       13.25     10.70 o 
   4   5   7      219.02      235.52     27.85 o 
   5   5   7      486.39      554.22     52.23 o 
   6   5   7        3.79        7.11     36.86 o 
   7   5   7        6.21       -7.06     46.62 o 
   8   5   7       35.31       18.74     57.11 o 
   9   5   7        7.92       14.90     62.82 o 
  -6   6   7       44.59       69.98     33.07 o 
  -5   6   7      128.56      103.06     29.33 o 
  -4   6   7       86.29       85.98     23.26 o 
  -3   6   7        9.16       13.94     10.83 o 
  -2   6   7      710.82      687.42     16.37 o 
  -1   6   7      157.62      142.21     10.77 o 
   0   6   7     1118.21     1133.70     19.39 o 
   1   6   7     1531.58     1561.39     26.85 o 
   2   6   7      786.59      802.09     17.14 o 
   3   6   7      324.85      352.39     13.22 o 
   4   6   7       29.99       13.10     13.10 o 
   5   6   7       19.43        4.46     34.99 o 
   6   6   7      919.93      973.50     75.28 o 
   7   6   7        0.54       -5.30     48.28 o 
   8   6   7       35.95       37.12     54.05 o 
   9   6   7       61.67       33.12     71.49 o 
  -5   7   7      419.18      501.94     40.50 o 
  -4   7   7      148.02      151.29     27.46 o 
  -3   7   7        7.39        2.05     11.62 o 
  -2   7   7       80.58       64.53     10.81 o 
  -1   7   7       15.13       11.84      8.52 o 
   0   7   7       41.15       41.59      7.66 o 
   1   7   7        2.02       -2.73      6.92 o 
   2   7   7      150.13      160.84     21.26 o 
   3   7   7     1363.32     1387.29     25.61 o 
   4   7   7      513.08      522.38     17.80 o 
   5   7   7      260.25      261.30     21.55 o 
   6   7   7       71.56       13.08     43.61 o 
   7   7   7      360.70      285.29     63.29 o 
   8   7   7       44.20       43.66     56.59 o 
   9   7   7        0.65        7.84     73.10 o 
  -4   8   7      171.23      205.75     31.88 o 
  -3   8   7      122.88      131.85     16.07 o 
  -2   8   7       34.98       28.27     12.15 o 
  -1   8   7      237.39      201.50     13.84 o 
   0   8   7        9.92        0.62      9.06 o 
   1   8   7      219.30      217.80     11.55 o 
   2   8   7      234.18      232.33     13.30 o 
   3   8   7       43.05       29.53     11.60 o 
   4   8   7      577.71      580.68     19.56 o 
   5   8   7       14.46       22.17     12.06 o 
   6   8   7       20.30        0.21     46.78 o 
   7   8   7      443.50      396.49     70.45 o 
   8   8   7      239.08      124.81     69.21 o 
   9   8   7       48.70       30.48     76.47 o 
  -3   9   7        2.56       -5.40     20.25 o 
  -2   9   7       67.78       72.43     15.01 o 
  -1   9   7       12.41        9.73     11.60 o 
   0   9   7        1.50        9.31     10.84 o 
   1   9   7      205.43      211.35     15.06 o 
   2   9   7      263.39      302.55     16.63 o 
   3   9   7     1134.09     1174.10     26.00 o 
   4   9   7        5.13        3.62     11.80 o 
   5   9   7       46.74       46.97     13.88 o 
   6   9   7        0.70        0.83     14.84 o 
   7   9   7       67.48       63.03     60.85 o 
   8   9   7       40.05       56.75     68.22 o 
  -3  10   7       21.61       25.34     24.71 o 
  -2  10   7       34.66       13.65     22.58 o 
  -1  10   7      371.92      405.73     31.05 o 
   0  10   7      175.70      183.27     24.69 o 
   1  10   7       59.09       50.41     13.93 o 
   2  10   7        5.03       14.12     13.14 o 
   3  10   7      823.20      841.06     26.81 o 
   4  10   7      198.15      199.03     27.07 o 
   5  10   7        4.52        1.42     14.06 o 
   6  10   7       65.01       50.90     22.75 o 
   7  10   7       15.85        8.18     24.35 o 
   8  10   7        0.68        7.27     69.98 o 
  -3  11   7       56.17       23.10     28.66 o 
  -2  11   7       27.24       29.07     26.22 o 
  -1  11   7       49.10       39.92     25.39 o 
   0  11   7      328.08      387.20     30.79 o 
   1  11   7      131.76      107.24     17.03 o 
   2  11   7      553.16      587.77     24.71 o 
   3  11   7      237.24      223.46     19.69 o 
   4  11   7       71.97       64.60     16.94 o 
   5  11   7        0.45        1.35     22.84 o 
   6  11   7        0.39       -4.40     23.64 o 
   7  11   7       77.07       60.30     36.52 o 
  -2  12   7       16.36        8.77     30.37 o 
  -1  12   7       34.15       39.82     28.55 o 
   0  12   7       26.56       31.98     27.67 o 
   1  12   7       60.10       44.44     27.26 o 
   2  12   7        3.72        2.34     25.54 o 
   3  12   7      402.93      388.02     24.00 o 
   4  12   7       67.00       66.77     27.41 o 
   5  12   7       11.87       18.27     25.44 o 
   6  12   7        3.74       -1.61     30.63 o 
   7  12   7       38.73        7.01     32.19 o 
   0  13   7       20.73       31.25     32.19 o 
   1  13   7        2.50        5.35     29.96 o 
   2  13   7       42.96       53.22     33.28 o 
  -5  -8   8      176.56      139.29     28.25 o 
  -4  -8   8       50.33       23.57     30.53 o 
  -3  -8   8      152.37      125.12     30.53 o 
  -2  -8   8       13.80        7.27     29.23 o 
  -1  -8   8       40.74       70.76     33.80 o 
   0  -8   8       29.24       20.35     33.69 o 
   1  -8   8       15.07      -11.53     35.04 o 
  -6  -7   8        9.18        7.19     23.82 o 
  -5  -7   8        7.84        9.00     22.00 o 
  -4  -7   8      152.49      154.87     23.25 o 
  -3  -7   8      117.42      105.25     20.81 o 
  -2  -7   8        1.78       -3.12     24.25 o 
  -1  -7   8       37.56       13.50     27.31 o 
   0  -7   8       52.07       51.09     30.27 o 
   1  -7   8        0.58       -1.87     27.46 o 
   2  -7   8       24.54       12.10     33.49 o 
   3  -7   8       20.69       11.21     36.86 o 
  -7  -6   8       30.57       21.37     24.03 o 
  -6  -6   8       81.11       84.90     23.13 o 
  -5  -6   8       14.18       13.30     19.40 o 
  -4  -6   8       58.56       52.01     18.36 o 
  -3  -6   8       76.93       84.70     18.40 o 
  -2  -6   8      179.31      152.58     20.53 o 
  -1  -6   8       80.56       74.19     25.28 o 
   0  -6   8       71.25       82.19     27.62 o 
   1  -6   8      348.05      415.13     35.93 o 
   2  -6   8       79.01       58.46     30.84 o 
   3  -6   8        0.22        8.00     32.55 o 
   4  -6   8       43.80       40.24     38.47 o 
  -8  -5   8        0.85        5.97     37.95 o 
  -7  -5   8       14.08        4.25     22.06 o 
  -6  -5   8       79.04       85.54     20.60 o 
  -5  -5   8      147.16      145.64     20.31 o 
  -4  -5   8      152.64      154.50     19.13 o 
  -3  -5   8        1.67       -1.49     14.57 o 
  -2  -5   8      238.74      209.28     19.26 o 
  -1  -5   8      278.22      319.62     21.28 o 
   0  -5   8       12.91        6.64     16.92 o 
   1  -5   8       45.03       27.41     23.99 o 
   2  -5   8      125.00      119.36     26.74 o 
   3  -5   8       61.61       41.01     30.63 o 
   4  -5   8       24.18        8.10     34.78 o 
   5  -5   8       10.23        6.65     36.81 o 
  -8  -4   8       55.02       56.59     36.24 o 
  -7  -4   8       27.46       14.39     20.29 o 
  -6  -4   8       95.82       84.21     19.13 o 
  -5  -4   8       14.70       21.14     15.91 o 
  -4  -4   8       33.00        7.13     14.09 o 
  -3  -4   8      129.16       97.90     15.23 o 
  -2  -4   8        9.04        5.02     12.67 o 
  -1  -4   8       75.70       91.82     15.18 o 
   0  -4   8      205.89      229.73     19.47 o 
   1  -4   8       28.03        6.21     15.65 o 
   2  -4   8       83.84       66.17     19.07 o 
   3  -4   8       37.46       44.75     27.83 o 
   4  -4   8       60.71       81.15     33.23 o 
   5  -4   8        0.63       -8.46     36.71 o 
   6  -4   8      185.39      138.26     49.01 o 
  -8  -3   8       30.99       12.10     33.38 o 
  -7  -3   8       28.67       21.70     27.05 o 
  -6  -3   8       98.65       81.85     18.49 o 
  -5  -3   8        1.97        1.87     13.41 o 
  -4  -3   8       35.36       25.48     12.69 o 
  -3  -3   8      119.94       56.23     57.76 o 
  -2  -3   8      310.13      306.52     28.66 o 
  -1  -3   8       10.47        3.82     11.10 o 
   0  -3   8      292.49      293.58     47.30 o 
   1  -3   8      332.27      367.97     42.78 o 
   2  -3   8      189.00      182.20     22.35 o 
   3  -3   8        0.11       -0.80     17.54 o 
   4  -3   8      284.65      333.67     37.33 o 
   5  -3   8       64.97       48.13     34.84 o 
   6  -3   8        0.09        6.96     40.50 o 
  -8  -2   8        0.01      -10.28     31.41 o 
  -7  -2   8       38.73       30.37     28.76 o 
  -6  -2   8      327.48      297.49     33.85 o 
  -5  -2   8      401.44      430.29     33.43 o 
  -4  -2   8       12.25       10.25     12.21 o 
  -3  -2   8      149.15      120.84     13.41 o 
  -2  -2   8      170.83      184.94     13.05 o 
  -1  -2   8      148.54      147.25     13.76 o 
   0  -2   8        2.85        5.85     10.97 o 
   1  -2   8     1379.18     1454.83     55.50 o 
   2  -2   8      744.53      753.20     48.41 o 
   3  -2   8      310.96      278.47     20.93 o 
   4  -2   8        7.38       10.24     18.40 o 
   5  -2   8        2.27        6.70     21.86 o 
   6  -2   8      192.82      210.47     42.47 o 
   7  -2   8        7.91       22.06     46.00 o 
  -8  -1   8        4.47        6.59     28.09 o 
  -7  -1   8        9.98       -1.14     26.22 o 
  -6  -1   8       85.94      118.58     27.05 o 
  -5  -1   8      367.22      411.55     32.03 o 
  -4  -1   8       54.95       62.50     12.45 o 
  -3  -1   8        3.56       -1.97      8.70 o 
  -2  -1   8        6.50        4.48      8.49 o 
  -1  -1   8     1238.82     1218.68     83.98 o 
   0  -1   8      737.00      743.49     21.25 o 
   1  -1   8      213.01      223.60     17.60 o 
   2  -1   8       33.30       31.77     13.17 o 
   3  -1   8      105.81      104.96     16.36 o 
   4  -1   8       48.56       17.05     16.95 o 
   5  -1   8      105.29       49.26     21.35 o 
   6  -1   8      660.31      630.62     38.44 o 
   7  -1   8       43.32       38.89     32.21 o 
  -8   0   8       65.49       53.16     31.88 o 
  -7   0   8      104.12       85.35     29.18 o 
  -6   0   8       40.99       12.46     21.96 o 
  -5   0   8       74.37       62.40     21.70 o 
  -4   0   8      235.55      207.62     23.67 o 
  -3   0   8      120.73      118.58     11.03 o 
  -2   0   8      185.90      190.19      8.79 o 
  -1   0   8      546.99      544.23     12.71 o 
   0   0   8     2372.65     2364.45     39.92 o 
   1   0   8      327.46      325.41     15.52 o 
   2   0   8      445.84      446.34     20.06 o 
   3   0   8       42.61       43.43     13.83 o 
   4   0   8       37.58       37.03     16.75 o 
   5   0   8       19.83        8.44     20.30 o 
   6   0   8        3.54        5.19     24.62 o 
   7   0   8      214.47      182.11     33.99 o 
   8   0   8       75.03       56.44     37.51 o 
  -8   1   8        2.15       10.28     30.89 o 
  -7   1   8       22.05       11.47     25.96 o 
  -6   1   8       89.05      107.78     25.80 o 
  -5   1   8      306.31      307.92     29.18 o 
  -4   1   8       17.63       11.36      9.36 o 
  -3   1   8      528.93      487.92     16.86 o 
  -2   1   8        1.59        0.94      7.60 o 
  -1   1   8     1338.42     1366.77     20.11 o 
   0   1   8      180.83      175.26      8.97 o 
   1   1   8     1003.07      994.73     47.56 o 
   2   1   8      387.81      375.27     17.77 o 
   3   1   8       55.97       42.90     13.99 o 
   4   1   8       48.27       35.68     29.93 o 
   5   1   8       17.60       34.67     20.35 o 
   6   1   8      156.48      152.52     27.89 o 
   7   1   8       57.63       41.55     29.85 o 
   8   1   8       14.72       14.63     33.90 o 
  -8   2   8       67.77       68.17     33.75 o 
  -7   2   8        3.57       -0.47     25.13 o 
  -6   2   8      229.48      187.11     27.88 o 
  -5   2   8      503.97      511.06     20.23 o 
  -4   2   8       21.13       13.83      9.22 o 
  -3   2   8      322.13      308.48     14.50 o 
  -2   2   8      383.90      369.21     28.40 o 
  -1   2   8      293.03      308.46     17.70 o 
   0   2   8      479.69      522.03     19.96 o 
   1   2   8      482.67      491.81     15.76 o 
   2   2   8      131.62      118.64     11.93 o 
   3   2   8      571.12      606.79     23.97 o 
   4   2   8       88.88       55.33     16.23 o 
   5   2   8        6.60        6.28     31.57 o 
   6   2   8      421.31      420.32     55.45 o 
   7   2   8      397.81      402.36     58.72 o 
   8   2   8       21.26        9.45     57.89 o 
  -7   3   8       39.70       30.22     29.49 o 
  -6   3   8      218.89      140.94     37.41 o 
  -5   3   8      304.54      291.25     17.54 o 
  -4   3   8      622.50      600.35     20.40 o 
  -3   3   8      225.42      220.20     13.22 o 
  -2   3   8       28.28       38.53     10.51 o 
  -1   3   8      687.20      710.95     20.28 o 
   0   3   8       13.69        4.35      6.89 o 
   1   3   8      717.26      765.77     22.22 o 
   2   3   8       74.10       78.26      8.52 o 
   3   3   8     1450.30     1493.30     64.12 o 
   4   3   8      770.07      828.81     54.72 o 
   5   3   8      348.63      385.28     47.50 o 
   6   3   8       23.82       16.72     40.60 o 
   7   3   8      312.74      327.96     57.16 o 
   8   3   8      227.96      175.22     66.09 o 
   9   3   8       24.01       11.42     63.55 o 
  -5   4   8       46.59       11.29     12.24 o 
  -4   4   8       24.91        5.20     10.04 o 
  -3   4   8      101.64      128.59     12.11 o 
  -2   4   8      455.43      419.78     19.86 o 
  -1   4   8        1.27        1.31      7.56 o 
   0   4   8     1552.73     1522.39     31.72 o 
   1   4   8      609.66      541.99     48.02 o 
   2   4   8       10.02        2.05      8.76 o 
   3   4   8       23.30       29.03     11.60 o 
   4   4   8       45.09       24.92     26.06 o 
   5   4   8        1.17        6.07     34.21 o 
   6   4   8        0.94      -12.15     39.77 o 
   7   4   8      140.52      129.85     55.29 o 
   8   4   8      189.31      152.90     59.81 o 
   9   4   8       53.71       19.83     71.07 o 
  -5   5   8      167.94      152.53     21.13 o 
  -4   5   8       21.94       13.78     11.13 o 
  -3   5   8       62.67       70.77     27.33 o 
  -2   5   8      858.09      859.82     23.83 o 
  -1   5   8      131.32       86.26     56.07 o 
   0   5   8       47.84       39.42      9.99 o 
   1   5   8      681.81      648.02     27.05 o 
   2   5   8      308.32      306.91     16.35 o 
   3   5   8      357.31      336.53     18.70 o 
   4   5   8      131.77      126.63     32.03 o 
   5   5   8       57.76      118.84     40.13 o 
   6   5   8      313.24      358.39     56.38 o 
   7   5   8       10.60        7.48     50.57 o 
   8   5   8       23.66       32.29     55.97 o 
   9   5   8        0.29        1.77     72.79 o 
  -4   6   8      123.00      145.89     20.87 o 
  -3   6   8      130.40      153.99     17.96 o 
  -2   6   8      316.11      355.88     27.96 o 
  -1   6   8      542.45      574.71     20.60 o 
   0   6   8      341.94      376.77     16.94 o 
   1   6   8        2.58       -3.25      8.87 o 
   2   6   8     1886.10     1865.88     39.19 o 
   3   6   8      847.04      853.94     28.16 o 
   4   6   8       44.59       38.95     18.72 o 
   5   6   8      103.16       93.40     41.38 o 
   6   6   8      175.28      244.58     54.05 o 
   7   6   8      193.46      165.05     57.47 o 
   8   6   8       18.73        8.83     61.31 o 
   9   6   8        5.67       14.54     73.00 o 
  -4   7   8      264.60      204.29     24.25 o 
  -3   7   8      275.44      248.79     24.04 o 
  -2   7   8        0.09        3.48     15.11 o 
  -1   7   8       47.60       35.51     14.12 o 
   0   7   8      224.78      211.33     14.59 o 
   1   7   8      121.85      125.66     23.39 o 
   2   7   8      200.64      183.12     15.19 o 
   3   7   8      138.41      140.15     11.01 o 
   4   7   8      538.42      579.19     26.99 o 
   5   7   8      155.28      164.59     20.90 o 
   6   7   8      939.40      822.11     75.07 o 
   7   7   8      219.59      172.26     60.33 o 
   8   7   8      170.45      131.56     63.65 o 
   9   7   8       26.19       23.36     75.85 o 
  -4   8   8       20.04        4.72     18.12 o 
  -3   8   8       95.56       93.50     19.57 o 
  -2   8   8      884.49      885.71     37.12 o 
  -1   8   8      310.53      222.73     22.79 o 
   0   8   8      154.57      147.60     20.30 o 
   1   8   8      268.97      267.45     17.71 o 
   2   8   8      342.23      369.28     41.61 o 
   3   8   8       36.53       39.50     14.72 o 
   4   8   8       82.11       81.41     11.91 o 
   5   8   8      203.29      240.21     23.46 o 
   6   8   8       96.00       76.99     47.04 o 
   7   8   8       59.33       57.16     53.32 o 
   8   8   8      116.82      115.20     69.15 o 
   9   8   8       90.31       21.96     70.61 o 
  -5   9   8        1.50        0.16     23.10 o 
  -4   9   8       10.35       22.48     24.09 o 
  -3   9   8       27.47       20.35     19.26 o 
  -2   9   8        5.35        6.80     19.16 o 
  -1   9   8      133.12      133.27     22.48 o 
   0   9   8       18.91        5.50     18.12 o 
   1   9   8        0.35        2.70     17.65 o 
   2   9   8      882.40      835.82     37.07 o 
   3   9   8       24.65       34.15     16.08 o 
   4   9   8       14.93       22.67     17.65 o 
   5   9   8       57.90       56.60     14.84 o 
   6   9   8      129.42       64.78     23.36 o 
   7   9   8       62.35      105.70     63.18 o 
   8   9   8        3.03       10.12     68.79 o 
  -4  10   8       28.57       28.19     27.57 o 
  -3  10   8       84.33       71.70     26.06 o 
  -2  10   8        5.60        8.57     21.81 o 
  -1  10   8      353.24      426.45     32.92 o 
   0  10   8        2.33       -3.53     20.46 o 
   1  10   8       67.68       73.83     22.69 o 
   2  10   8       68.48       36.50     20.72 o 
   3  10   8        0.62       -3.01     19.62 o 
   4  10   8      424.56      347.02    132.03 o 
   5  10   8        0.20        0.31     21.19 o 
   6  10   8        0.10        4.26     24.87 o 
   7  10   8      149.19      184.31     69.57 o 
   8  10   8        5.38       34.47     72.94 o 
  -3  11   8       10.65       12.51     28.24 o 
  -2  11   8       78.15       67.70     28.09 o 
  -1  11   8        0.09       -0.10     25.08 o 
   0  11   8       53.66       64.59     25.44 o 
   1  11   8      314.94      339.07     31.62 o 
   2  11   8      244.77      219.20     28.92 o 
   3  11   8        0.12      -11.89     22.64 o 
   4  11   8      534.24      614.13     37.22 o 
   5  11   8      464.29      472.08     38.32 o 
   6  11   8        7.49      -15.73     60.90 o 
   7  11   8       15.86        7.37     67.03 o 
  -2  12   8        6.97        2.44     29.80 o 
  -1  12   8       57.81       38.37     29.49 o 
   0  12   8       11.44        3.79     27.83 o 
   1  12   8       12.43       15.68     26.95 o 
   2  12   8      146.40      187.06     31.31 o 
   3  12   8        9.26      -10.69     25.96 o 
   4  12   8       50.58       52.49     30.01 o 
   0  13   8        0.65        0.36     30.94 o 
   1  13   8        0.66        5.61     30.42 o 
   2  13   8      129.34      122.06     33.43 o 
   3  13   8        1.67        4.67     32.71 o 
  -3  -8   9        8.70        3.37     32.76 o 
  -2  -8   9        5.76       -2.18     27.67 o 
  -1  -8   9        3.66       24.76     30.99 o 
  -5  -7   9       27.46       13.63     23.42 o 
  -4  -7   9       80.79       52.47     22.99 o 
  -3  -7   9       11.04        8.88     27.26 o 
  -2  -7   9       52.06       57.89     29.13 o 
  -1  -7   9        0.19       -3.37     29.64 o 
   0  -7   9       10.58        2.91     31.51 o 
   1  -7   9      174.04      157.57     38.63 o 
   2  -7   9       30.72       36.86     37.95 o 
  -6  -6   9       42.61       48.43     22.47 o 
  -5  -6   9       98.48      108.20     23.46 o 
  -4  -6   9       16.63        4.89     19.64 o 
  -3  -6   9       25.99       31.61     18.95 o 
  -2  -6   9       27.14       11.10     18.18 o 
  -1  -6   9       62.59       66.92     27.46 o 
   0  -6   9        2.58       -5.35     27.52 o 
   1  -6   9        0.58        4.62     29.75 o 
   2  -6   9       15.45       -2.34     32.24 o 
   3  -6   9       11.47       17.76     32.81 o 
  -7  -5   9        2.11        5.27     22.35 o 
  -6  -5   9       67.48       58.18     22.40 o 
  -5  -5   9      119.47      140.50     21.78 o 
  -4  -5   9       84.37       91.76     18.92 o 
  -3  -5   9       60.20       44.44     17.24 o 
  -2  -5   9        7.85        8.77     16.05 o 
  -1  -5   9       98.96      120.66     20.22 o 
   0  -5   9        2.19       -0.58     18.52 o 
   1  -5   9       19.25       31.51     26.58 o 
   2  -5   9       10.76      -11.42     24.87 o 
   3  -5   9       60.41       46.47     33.33 o 
   4  -5   9       96.96      100.46     39.46 o 
  -7  -4   9       17.55       22.75     21.93 o 
  -6  -4   9       14.19       21.71     19.42 o 
  -5  -4   9        8.57        5.26     16.70 o 
  -4  -4   9      228.09      225.87     22.01 o 
  -3  -4   9      275.85      293.22     20.47 o 
  -2  -4   9       79.66       55.57     15.31 o 
  -1  -4   9      363.33      399.52     22.72 o 
   0  -4   9      608.74      680.61     29.28 o 
   1  -4   9       77.33       75.50     18.61 o 
   2  -4   9       62.10       67.64     20.64 o 
   3  -4   9        5.44       22.79     29.54 o 
   4  -4   9      129.97      124.71     37.69 o 
   5  -4   9        7.04      -18.74     38.73 o 
  -8  -3   9        0.00        7.22     36.03 o 
  -7  -3   9        1.29        1.87     30.84 o 
  -6  -3   9      661.77      696.98     31.26 o 
  -5  -3   9       42.55       23.70     25.57 o 
  -4  -3   9      112.35       24.59     28.14 o 
  -3  -3   9        3.81       12.18     13.01 o 
  -2  -3   9       23.70       11.35     12.40 o 
  -1  -3   9      101.01      123.72     21.70 o 
   0  -3   9       28.30        6.65     13.41 o 
   1  -3   9      743.75      667.20    122.86 o 
   2  -3   9      153.30      177.46     20.71 o 
   3  -3   9       44.57       27.92     19.35 o 
   4  -3   9        0.52       12.10     30.42 o 
   5  -3   9        6.03       -1.87     36.19 o 
   6  -3   9       31.02       42.57     39.30 o 
  -8  -2   9       20.85       16.35     33.95 o 
  -7  -2   9        0.61        8.83     29.90 o 
  -6  -2   9      176.62      177.77     32.19 o 
  -5  -2   9      289.42      321.83     21.14 o 
  -4  -2   9      116.01       96.87     14.95 o 
  -3  -2   9       47.12       53.12     13.23 o 
  -2  -2   9        0.67       -0.53     10.55 o 
  -1  -2   9      244.94      243.23     21.86 o 
   0  -2   9      160.27      160.82     16.56 o 
   1  -2   9        2.76       -1.53     12.73 o 
   2  -2   9       30.77       17.85     18.30 o 
   3  -2   9      126.22      138.65     20.19 o 
   4  -2   9      107.96      114.64     21.59 o 
   5  -2   9        1.00        7.77     23.96 o 
   6  -2   9       78.28       72.53     38.06 o 
  -8  -1   9       17.37       24.45     33.95 o 
  -7  -1   9       15.87        3.06     28.61 o 
  -6  -1   9       17.07       -2.65     24.71 o 
  -5  -1   9       57.11       48.85     23.99 o 
  -4  -1   9      143.22      167.26     19.18 o 
  -3  -1   9      412.79      427.73     19.09 o 
  -2  -1   9        0.94       -2.39      9.64 o 
  -1  -1   9      154.64      141.90     12.93 o 
   0  -1   9      765.24      796.14     23.58 o 
   1  -1   9      600.82      664.80     23.87 o 
   2  -1   9       11.85       12.92     14.55 o 
   3  -1   9      301.04      197.66    134.10 o 
   4  -1   9      231.12      229.32     23.28 o 
   5  -1   9       14.22        3.85     21.61 o 
   6  -1   9       76.79       58.05     27.31 o 
   7  -1   9       74.98       68.17     47.35 o 
  -8   0   9        0.65        5.04     31.72 o 
  -7   0   9       16.11        7.16     28.09 o 
  -6   0   9      314.89      315.61     35.04 o 
  -5   0   9      174.03      161.51     27.41 o 
  -4   0   9        4.31        7.16     18.27 o 
  -3   0   9      937.24      992.92     45.48 o 
  -2   0   9        8.28        6.38      8.98 o 
  -1   0   9        0.06        1.20      6.63 o 
   0   0   9      899.61      916.68     22.93 o 
   1   0   9     1867.33     1928.95     99.63 o 
   2   0   9      167.56      142.30     15.68 o 
   3   0   9       81.60       70.01     16.44 o 
   4   0   9      127.92       61.31     71.33 o 
   5   0   9       41.30        8.47     20.74 o 
   6   0   9      170.44      133.62     60.69 o 
   7   0   9       71.54       52.24     32.68 o 
  -8   1   9        5.23        1.35     32.55 o 
  -7   1   9        9.56       21.75     28.29 o 
  -6   1   9      535.79      533.71     40.29 o 
  -5   1   9      240.58      255.74     27.88 o 
  -4   1   9      132.73      104.87     21.75 o 
  -3   1   9      167.53      169.04     17.50 o 
  -2   1   9      523.74      550.30     19.05 o 
  -1   1   9       87.30       97.69     11.31 o 
   0   1   9      139.43      125.55     18.61 o 
   1   1   9     1335.24     1344.01     28.54 o 
   2   1   9      846.73      894.16     56.77 o 
   3   1   9      267.31      291.79     36.73 o 
   4   1   9        4.42       -1.53     16.38 o 
   5   1   9       65.69       47.41     22.84 o 
   6   1   9       59.98       79.75     26.25 o 
   7   1   9       27.56       45.83     31.62 o 
   8   1   9        1.59      -13.67     36.06 o 
  -8   2   9       94.07       90.13     35.93 o 
  -7   2   9        0.26        1.56     26.48 o 
  -6   2   9       20.10       17.29     23.05 o 
  -5   2   9      109.05      115.15     24.45 o 
  -4   2   9      263.43      268.98     15.64 o 
  -3   2   9      188.98      213.65     28.89 o 
  -2   2   9       15.24       10.98      9.47 o 
  -1   2   9      245.15      262.53     17.65 o 
   0   2   9      851.04      817.93     23.35 o 
   1   2   9      868.69      865.87     25.03 o 
   2   2   9       74.41       26.74     19.78 o 
   3   2   9      301.53      304.55     19.05 o 
   4   2   9        5.38        4.44     16.75 o 
   5   2   9        9.27        0.52     20.09 o 
   6   2   9        0.36        5.97     25.32 o 
   7   2   9      169.41      130.04     33.18 o 
   8   2   9      124.71       92.63     37.18 o 
  -7   3   9       30.82       12.30     27.98 o 
  -6   3   9       58.32       52.54     24.97 o 
  -5   3   9       19.42        7.06     11.64 o 
  -4   3   9       47.30       33.96     11.00 o 
  -3   3   9      432.02      437.44     18.13 o 
  -2   3   9       54.09       52.03     10.90 o 
  -1   3   9      116.54      132.93     12.04 o 
   0   3   9      140.58      134.00     40.37 o 
   1   3   9     1537.43     1524.96     33.79 o 
   2   3   9      235.81      244.69     16.27 o 
   3   3   9        0.28        2.70     23.26 o 
   4   3   9      133.30      195.52     34.53 o 
   5   3   9       94.22       73.10     37.80 o 
   6   3   9       60.27       -0.31     40.91 o 
   7   3   9        5.83        7.11     49.94 o 
   8   3   9       50.72       47.30     60.54 o 
  -6   4   9       12.93       13.33     15.50 o 
  -5   4   9       14.22        1.49     12.35 o 
  -4   4   9       83.13       74.96     13.20 o 
  -3   4   9      469.72      428.92     18.96 o 
  -2   4   9      362.98      346.42     23.18 o 
  -1   4   9        3.93       -0.24      8.27 o 
   0   4   9        5.29        0.36      8.20 o 
   1   4   9      127.87      115.31     12.46 o 
   2   4   9      826.56      835.62     25.97 o 
   3   4   9        2.30        5.80     10.78 o 
   4   4   9      162.02      144.38     35.87 o 
   5   4   9     2742.82     2682.93    103.89 o 
   6   4   9       55.47       49.79     43.97 o 
   7   4   9       24.20        1.45     50.46 o 
   8   4   9       53.14       61.47     63.49 o 
  -7   5   9       15.49       12.04     22.69 o 
  -6   5   9       30.69       20.20     20.14 o 
  -5   5   9       48.85       59.29     19.11 o 
  -4   5   9      248.95      248.68     17.00 o 
  -3   5   9       32.63       12.80     13.45 o 
  -2   5   9        1.69        3.46     10.63 o 
  -1   5   9      741.04      738.39     31.31 o 
   0   5   9      503.51      514.17     31.57 o 
   1   5   9       50.87       32.31     21.31 o 
   2   5   9      750.82      735.96     48.88 o 
   3   5   9      722.05      748.66     26.67 o 
   4   5   9       51.02       47.92     32.76 o 
   5   5   9      318.89      289.91     45.17 o 
   6   5   9      340.42      403.87     59.34 o 
   7   5   9       71.93       91.95     56.23 o 
   8   5   9        3.60       -8.62     55.97 o 
  -7   6   9       48.93       62.20     26.32 o 
  -6   6   9       19.53       -0.67     21.23 o 
  -5   6   9       14.91        4.21     19.26 o 
  -4   6   9      109.14       98.33     20.04 o 
  -3   6   9      192.92      167.23     20.92 o 
  -2   6   9       81.61       76.13     13.17 o 
  -1   6   9        6.32        1.93     10.69 o 
   0   6   9      591.85      563.45     59.39 o 
   1   6   9     1282.50     1239.74     41.64 o 
   2   6   9      282.16      299.91     18.07 o 
   3   6   9      294.32      300.37     18.78 o 
   4   6   9       70.03       88.31     17.17 o 
   5   6   9      527.15      533.81     58.15 o 
   6   6   9       50.33       17.55     41.59 o 
   7   6   9       51.08       61.63     55.45 o 
   8   6   9       60.64       38.89     63.96 o 
  -6   7   9        0.32        4.41     23.78 o 
  -5   7   9       18.27       20.87     21.75 o 
  -4   7   9        6.46        5.61     18.69 o 
  -3   7   9      143.30      152.01     22.17 o 
  -2   7   9      155.52      163.90     21.39 o 
  -1   7   9      211.76      194.68     15.18 o 
   0   7   9      118.75      119.26     13.32 o 
   1   7   9      294.36      315.29     21.81 o 
   2   7   9      650.42      607.67     35.20 o 
   3   7   9      891.87      861.59     29.51 o 
   4   7   9      418.33      426.81     82.24 o 
   5   7   9        7.92        3.76     17.99 o 
   6   7   9      344.88      413.83     63.29 o 
   7   7   9       64.93       46.15     57.26 o 
   8   7   9       75.36       82.86     68.22 o 
  -5   8   9       76.85       61.78     25.39 o 
  -4   8   9       60.31       44.18     22.32 o 
  -3   8   9       19.66        8.31     19.73 o 
  -2   8   9      809.72      952.89     41.17 o 
  -1   8   9       21.52       12.25     17.70 o 
   0   8   9      182.78      167.54     21.60 o 
   1   8   9       13.70        9.78     13.07 o 
   2   8   9      519.39      492.96     29.28 o 
   3   8   9        1.98        1.52     14.76 o 
   4   8   9       34.04       19.41     15.54 o 
   5   8   9       79.52       82.69     21.42 o 
   6   8   9      147.13      103.47     49.06 o 
   7   8   9      103.70       51.45     59.70 o 
   8   8   9       20.99       18.12     67.96 o 
  -5   9   9       30.84       31.31     27.67 o 
  -4   9   9       15.13       28.92     21.91 o 
  -3   9   9        0.46       -2.54     21.13 o 
  -2   9   9       97.75       95.94     23.26 o 
  -1   9   9      395.29      378.32     29.33 o 
   0   9   9       31.85       23.00     19.42 o 
   1   9   9        5.79        4.10     18.43 o 
   2   9   9      130.55      115.92     17.50 o 
   3   9   9       94.94       70.73     55.42 o 
   4   9   9      243.93      286.18     39.41 o 
   5   9   9       33.37       53.02     21.40 o 
   6   9   9      262.04      246.82     60.85 o 
   7   9   9       89.55       -1.92     60.74 o 
   8   9   9       14.88       24.76     70.92 o 
  -4  10   9        6.64        4.41     26.69 o 
  -3  10   9       69.02       43.66     25.96 o 
  -2  10   9        9.73       12.56     23.57 o 
  -1  10   9       47.08       37.54     23.00 o 
   0  10   9        4.16        0.05     21.49 o 
   1  10   9       14.59       11.99     18.69 o 
   2  10   9      930.86     1017.11     43.97 o 
   3  10   9      143.87      147.13     24.92 o 
   4  10   9      142.86      150.65     40.00 o 
   5  10   9      220.39      252.95     27.05 o 
   6  10   9       62.88       79.98     27.22 o 
   7  10   9        0.87      -21.08     63.08 o 
   8  10   9        7.21       27.88     75.33 o 
  -3  11   9        1.20        0.57     28.09 o 
  -2  11   9       11.53        9.55     26.89 o 
  -1  11   9       49.34       54.25     24.09 o 
   0  11   9        3.85       10.95     24.71 o 
   1  11   9       88.54      101.55     27.10 o 
   2  11   9      443.19      427.85     34.11 o 
   3  11   9        7.70       -2.70     24.50 o 
   4  11   9      115.48      117.23     27.98 o 
   5  11   9       29.60       25.85     27.57 o 
   6  11   9      158.22      128.51     29.66 o 
   7  11   9       63.51       60.69     70.76 o 
  -2  12   9        0.30        4.46     30.89 o 
  -1  12   9      122.60      100.30     32.14 o 
   0  12   9        9.35       -7.89     27.88 o 
   1  12   9       29.25       13.91     27.78 o 
   2  12   9      102.41      107.83     29.39 o 
   3  12   9        7.02       20.40     27.67 o 
   4  12   9      161.09      149.31     30.89 o 
   5  12   9       10.56        8.15     30.68 o 
   0  13   9        1.91       -1.92     32.66 o 
   1  13   9        6.33        3.79     30.32 o 
   2  13   9       72.05       51.71     31.88 o 
   3  13   9       17.73        5.04     31.10 o 
   4  13   9       76.90       81.56     33.18 o 
  -4  -7  10        7.20        6.64     24.49 o 
  -3  -7  10        2.36        5.35     31.15 o 
  -2  -7  10       35.60       37.74     31.88 o 
  -1  -7  10        0.53       26.11     33.64 o 
   0  -7  10        1.15        0.47     34.99 o 
  -5  -6  10        9.93       18.48     36.03 o 
  -4  -6  10       92.57      105.94     25.58 o 
  -3  -6  10      103.27      104.24     22.85 o 
  -2  -6  10       13.34       15.14     21.62 o 
  -1  -6  10      110.82      156.17     32.55 o 
   0  -6  10       15.85        3.32     29.64 o 
   1  -6  10        9.82       -3.84     32.92 o 
   2  -6  10       14.21       13.55     36.08 o 
  -6  -5  10        6.28        6.02     35.67 o 
  -5  -5  10        3.66       11.47     32.97 o 
  -4  -5  10       69.98       41.22     32.14 o 
  -3  -5  10      223.08      281.69     26.32 o 
  -2  -5  10       14.53        8.09     18.85 o 
  -1  -5  10       52.80       61.92     19.92 o 
   0  -5  10      198.50      227.61     38.13 o 
   1  -5  10      148.09      125.22     31.88 o 
   2  -5  10        5.20       -2.65     31.25 o 
   3  -5  10       56.13       55.50     32.71 o 
  -7  -4  10       17.98       19.31     37.48 o 
  -6  -4  10       80.88       78.24     32.24 o 
  -5  -4  10       12.93       -4.31     29.64 o 
  -4  -4  10       23.49       11.89     28.14 o 
  -3  -4  10      120.02       91.37     27.83 o 
  -2  -4  10      257.87      180.30    144.80 o 
  -1  -4  10      102.68       57.39     51.16 o 
   0  -4  10      222.10      206.38     59.63 o 
   1  -4  10      114.00      131.29     22.54 o 
   2  -4  10       87.15       71.80     31.77 o 
   3  -4  10        5.94        6.96     30.32 o 
   4  -4  10        5.02       -0.47     35.46 o 
  -7  -3  10       14.52        5.24     34.16 o 
  -6  -3  10      157.93      121.54     31.77 o 
  -5  -3  10       44.76       28.97     26.32 o 
  -4  -3  10        0.73        1.61     25.23 o 
  -3  -3  10      110.40      124.39     27.26 o 
  -2  -3  10       40.12       19.11     24.61 o 
  -1  -3  10       37.15        9.60     14.62 o 
   0  -3  10       30.87       22.91     16.62 o 
   1  -3  10        7.01        2.64     17.23 o 
   2  -3  10      171.74      177.61     22.63 o 
   3  -3  10       78.64       96.53     23.73 o 
   4  -3  10      239.23      224.59     39.30 o 
   5  -3  10      148.03      108.82     41.64 o 
  -7  -2  10       30.65       11.32     31.98 o 
  -6  -2  10       38.10       14.74     29.07 o 
  -5  -2  10       81.51       72.58     26.37 o 
  -4  -2  10      164.98      121.85     29.44 o 
  -3  -2  10      422.21      409.63     34.84 o 
  -2  -2  10       18.27        2.70     23.26 o 
  -1  -2  10      207.23      225.53     31.72 o 
   0  -2  10      110.22      107.16     28.24 o 
   1  -2  10      235.16      249.45     28.84 o 
   2  -2  10        7.03        3.94     17.24 o 
   3  -2  10       22.72       16.27     22.22 o 
   4  -2  10       72.08       67.06     24.05 o 
   5  -2  10       31.12       17.65     36.13 o 
   6  -2  10       39.29       26.32     43.97 o 
  -8  -1  10        2.13        1.51     35.67 o 
  -7  -1  10       34.92       28.29     29.13 o 
  -6  -1  10      177.42      192.09     34.32 o 
  -5  -1  10        2.55       -0.88     21.60 o 
  -4  -1  10      167.56      176.83     29.85 o 
  -3  -1  10      355.31      325.31     31.15 o 
  -2  -1  10        4.68        9.09     20.20 o 
  -1  -1  10        6.77       15.94     22.69 o 
   0  -1  10      395.98      453.81     37.43 o 
   1  -1  10      437.61      445.71     38.32 o 
   2  -1  10      300.80      308.44     35.67 o 
   3  -1  10       33.44       14.83     18.43 o 
   4  -1  10       73.91       29.46     26.32 o 
   5  -1  10      441.23      472.36     33.98 o 
   6  -1  10        2.26        9.78     30.57 o 
  -8   0  10        3.43       -5.66     33.23 o 
  -7   0  10       13.01       13.34     30.06 o 
  -6   0  10       65.78       85.87     29.49 o 
  -5   0  10       41.81       45.95     24.87 o 
  -4   0  10       28.85       25.75     23.21 o 
  -3   0  10        0.30        0.52     19.94 o 
  -2   0  10       92.23       68.13     11.35 o 
  -1   0  10      450.07      468.29     35.82 o 
   0   0  10        9.65       10.95     21.13 o 
   1   0  10      120.00      137.17     27.52 o 
   2   0  10      674.44      653.07     45.12 o 
   3   0  10       14.37       32.34     27.20 o 
   4   0  10       17.54        6.68     19.68 o 
   5   0  10       88.85       45.02     23.36 o 
   6   0  10      107.60       84.28     29.55 o 
   7   0  10        4.25       11.46     34.12 o 
  -8   1  10       29.43       33.90     34.84 o 
  -7   1  10        0.08       -8.57     28.09 o 
  -6   1  10        0.20        2.28     25.34 o 
  -5   1  10      100.42       92.93     26.11 o 
  -4   1  10      144.09      157.52     25.96 o 
  -3   1  10      109.32       93.24     12.69 o 
  -2   1  10      164.04      172.51     14.87 o 
  -1   1  10      120.63      116.57     17.05 o 
   0   1  10     1265.93     1259.41     54.62 o 
   1   1  10      209.50      236.22     30.53 o 
   2   1  10      394.37      376.19     36.45 o 
   3   1  10      110.98       59.03     26.17 o 
   4   1  10       51.30       52.59     31.83 o 
   5   1  10        0.33        2.02     34.06 o 
   6   1  10       38.95       31.64     27.72 o 
   7   1  10       98.29       83.61     34.74 o 
  -8   2  10       37.64       39.72     36.19 o 
  -7   2  10        0.34       -0.36     29.07 o 
  -6   2  10      161.66      132.29     29.54 o 
  -5   2  10        3.29       -4.15     21.23 o 
  -4   2  10      117.13      118.72     13.72 o 
  -3   2  10      156.12      174.96     14.04 o 
  -2   2  10        1.40        2.42     10.32 o 
  -1   2  10      307.40      325.66     19.24 o 
   0   2  10       46.34       36.96     17.29 o 
   1   2  10       72.03       60.43     12.64 o 
   2   2  10       88.12       91.43     24.61 o 
   3   2  10       55.79       27.05     25.28 o 
   4   2  10      224.83      203.26     35.25 o 
   5   2  10      203.54      164.06     41.33 o 
   6   2  10        1.00        7.32     42.73 o 
   7   2  10       39.01       41.53     53.58 o 
   8   2  10       18.89       38.52     63.65 o 
  -7   3  10      104.93      111.21     35.77 o 
  -6   3  10      120.90      122.84     28.87 o 
  -5   3  10       90.02      108.07     24.38 o 
  -4   3  10       22.91       21.80     12.51 o 
  -3   3  10      229.69      235.45     16.11 o 
  -2   3  10      207.48      215.28     15.39 o 
  -1   3  10        3.01        0.03      9.79 o 
   0   3  10      257.29      254.32     15.63 o 
   1   3  10      307.40      309.63     17.70 o 
   2   3  10      556.05      511.92     23.31 o 
   3   3  10       10.42       -0.31     25.80 o 
   4   3  10       13.83       -2.86     27.10 o 
   5   3  10      251.84      255.33     46.31 o 
   6   3  10      153.44      178.49     50.78 o 
   7   3  10        0.32        1.51     51.61 o 
   8   3  10        0.14       -6.75     61.42 o 
  -6   4  10       69.81       46.36     28.61 o 
  -5   4  10      178.93      217.55     26.82 o 
  -4   4  10      196.47      205.56     16.39 o 
  -3   4  10      363.81      336.69     17.93 o 
  -2   4  10      864.65      912.35     28.06 o 
  -1   4  10      532.42      543.78     32.73 o 
   0   4  10      274.41      295.32     16.76 o 
   1   4  10        1.29       10.54     11.49 o 
   2   4  10       62.10       43.70     17.60 o 
   3   4  10       37.88       46.52     28.04 o 
   4   4  10      633.39      699.74     53.32 o 
   5   4  10      276.59      250.86     47.82 o 
   6   4  10     1204.30     1235.58     85.40 o 
   7   4  10      317.35      227.50     56.23 o 
   8   4  10       52.43       24.56     62.66 o 
  -6   5  10        0.60        1.25     22.12 o 
  -5   5  10       12.81       10.64     18.22 o 
  -4   5  10       28.84       12.44     13.46 o 
  -3   5  10      110.35       77.19     14.47 o 
  -2   5  10      178.24      173.29     15.07 o 
  -1   5  10      123.65      163.15     14.81 o 
   0   5  10     1146.16     1193.17     45.61 o 
   1   5  10      582.42      592.84     58.69 o 
   2   5  10      225.76      194.70     16.90 o 
   3   5  10      307.37      308.97     20.48 o 
   4   5  10      558.86      400.96     45.38 o 
   5   5  10      626.47      664.44     62.25 o 
   6   5  10      110.49       86.18     47.87 o 
   7   5  10       47.91       11.79     51.66 o 
   8   5  10       23.73       14.33     61.94 o 
  -6   6  10       23.23       20.61     22.69 o 
  -5   6  10       54.23       59.50     23.05 o 
  -4   6  10        3.20       -6.07     17.91 o 
  -3   6  10      616.50      642.81     25.18 o 
  -2   6  10       94.09       44.73     13.16 o 
  -1   6  10      542.99      562.17     23.25 o 
   0   6  10      182.74      169.71     15.74 o 
   1   6  10      872.95      855.54     26.81 o 
   2   6  10      179.51      210.15     17.89 o 
   3   6  10      136.14      128.90     18.74 o 
   4   6  10      105.49      124.75     18.77 o 
   5   6  10       80.63      121.80     43.61 o 
   6   6  10      276.36      264.16     56.43 o 
   7   6  10        0.26       -0.99     49.17 o 
   8   6  10        4.72        1.09     62.51 o 
  -6   7  10       27.34       19.16     24.35 o 
  -5   7  10       81.39       95.79     24.56 o 
  -4   7  10       76.67       76.11     22.01 o 
  -3   7  10       11.79       -0.73     18.53 o 
  -2   7  10      486.82      507.75     30.42 o 
  -1   7  10      104.19      101.26     15.06 o 
   0   7  10       68.18       28.17     27.44 o 
   1   7  10      841.10      804.75     54.12 o 
   2   7  10       50.79       47.34     14.36 o 
   3   7  10       76.00       90.59     15.78 o 
   4   7  10      153.44      127.20     20.32 o 
   5   7  10       13.17       52.54     42.47 o 
   6   7  10      712.69      772.79     76.01 o 
   7   7  10      121.63      123.30     61.94 o 
   8   7  10        0.01        3.01     59.50 o 
  -5   8  10        2.64        2.44     24.14 o 
  -4   8  10      126.92      151.70     26.37 o 
  -3   8  10       20.68       28.09     19.11 o 
  -2   8  10      678.91      712.51     37.90 o 
  -1   8  10       33.23       30.16     18.95 o 
   0   8  10      145.66      152.07     20.25 o 
   1   8  10       25.37       30.05     14.43 o 
   2   8  10      412.09      372.13     22.33 o 
   3   8  10      295.76      357.96     23.44 o 
   4   8  10        0.79        5.23     17.63 o 
   5   8  10        8.46        7.99     20.37 o 
   6   8  10      265.50      241.57     60.95 o 
   7   8  10       33.79       16.56     54.51 o 
   8   8  10       36.42       56.69     72.32 o 
  -4   9  10       35.30       17.39     24.56 o 
  -3   9  10      118.86      153.00     27.88 o 
  -2   9  10        6.96       10.64     21.55 o 
  -1   9  10       30.30       26.89     21.34 o 
   0   9  10      179.80      158.76     24.45 o 
   1   9  10      187.72      215.09     25.49 o 
   2   9  10      139.58      163.06     20.08 o 
   3   9  10       36.37       35.13     16.29 o 
   4   9  10      136.47      161.39     32.37 o 
   5   9  10       61.91       76.33     23.64 o 
   6   9  10       22.13       -7.06     51.19 o 
   7   9  10       33.17       59.45     58.25 o 
   8   9  10       87.28       71.85     67.91 o 
  -4  10  10        0.01       -3.43     27.41 o 
  -3  10  10       20.04       -6.02     25.80 o 
  -2  10  10       17.70       46.73     26.17 o 
  -1  10  10      131.39      111.41     26.37 o 
   0  10  10        5.41        2.65     22.53 o 
   1  10  10      259.32      272.05     29.54 o 
   2  10  10       17.76       -8.83     21.34 o 
   3  10  10       40.51       10.85     21.86 o 
   4  10  10        2.58       -0.26     20.31 o 
   5  10  10        3.12        1.01     23.04 o 
   6  10  10      113.54      110.87     28.59 o 
   7  10  10       25.26       -5.97     65.88 o 
  -3  11  10        1.69       -3.48     26.32 o 
  -2  11  10      114.70      134.47     28.66 o 
  -1  11  10       24.92       16.72     26.89 o 
   0  11  10       59.06       44.60     26.95 o 
   1  11  10       38.38       46.78     23.67 o 
   2  11  10       10.41        0.21     24.19 o 
   3  11  10       43.05       59.03     26.53 o 
   4  11  10       43.51       24.56     29.23 o 
   5  11  10        7.62       -2.08     31.05 o 
   6  11  10      104.43      123.29     31.51 o 
   7  11  10       39.11       -5.92     73.41 o 
  -1  12  10        2.86       -1.14     30.01 o 
   0  12  10       21.90       20.30     29.13 o 
   1  12  10       73.22       52.07     30.22 o 
   2  12  10        4.22       16.35     27.93 o 
   3  12  10      524.73      456.92     39.09 o 
   4  12  10      196.49      207.25     33.69 o 
   5  12  10       48.77       53.58     35.20 o 
   1  13  10       48.86       56.07     33.69 o 
   2  13  10       32.69       31.05     32.19 o 
   3  13  10        3.52        7.48     32.81 o 
   4  13  10        0.47       -7.32     32.97 o 
  -4  -6  11       73.89      101.91     40.65 o 
  -3  -6  11       41.81       38.00     37.90 o 
  -2  -6  11       37.13       26.53     38.47 o 
  -5  -5  11        8.79        1.87     36.50 o 
  -4  -5  11       41.46       33.90     34.06 o 
  -3  -5  11       15.89        5.04     32.76 o 
  -2  -5  11      103.41      102.33     36.50 o 
  -1  -5  11       28.86       12.62     33.90 o 
  -6  -4  11       21.31       38.78     37.74 o 
  -5  -4  11       17.16       10.44     33.64 o 
  -4  -4  11        7.08        0.05     31.25 o 
  -3  -4  11        6.70       -0.52     30.63 o 
  -2  -4  11       69.43       68.22     29.02 o 
  -1  -4  11       88.09       99.11     35.20 o 
   0  -4  11       22.74       25.44     33.69 o 
   1  -4  11        1.76       12.25     37.28 o 
  -7  -3  11       19.20        7.89     37.54 o 
  -6  -3  11       12.22        4.05     34.01 o 
  -5  -3  11       31.57       39.09     31.57 o 
  -4  -3  11      155.77      151.49     35.30 o 
  -3  -3  11        1.45       -2.39     27.62 o 
  -2  -3  11      146.18      106.64     31.51 o 
  -1  -3  11      199.79      184.72     32.86 o 
   0  -3  11       35.38       44.13     30.99 o 
   1  -3  11       48.72       33.90     31.88 o 
   2  -3  11       38.14       26.17     37.02 o 
   3  -3  11       26.73       25.18     40.34 o 
  -7  -2  11       96.93      106.59     35.77 o 
  -6  -2  11       34.44       10.90     28.55 o 
  -5  -2  11        0.39       -2.96     28.35 o 
  -4  -2  11      147.57      129.33     32.24 o 
  -3  -2  11       30.10        5.09     26.22 o 
  -2  -2  11      448.16      430.81     40.29 o 
  -1  -2  11       24.63       17.65     25.28 o 
   0  -2  11       93.08      102.95     31.36 o 
   1  -2  11       19.72        3.06     25.75 o 
   2  -2  11       39.13       48.49     32.60 o 
   3  -2  11       38.62       31.31     33.80 o 
   4  -2  11        1.21       -4.83     38.83 o 
  -7  -1  11      114.10       84.31     33.69 o 
  -6  -1  11       49.06       55.19     29.13 o 
  -5  -1  11      141.96      156.27     33.02 o 
  -4  -1  11        5.51        6.49     26.53 o 
  -3  -1  11       54.90       63.44     26.53 o 
  -2  -1  11        8.53       14.85     26.06 o 
  -1  -1  11      510.40      487.35     39.09 o 
   0  -1  11        4.51       11.21     26.22 o 
   1  -1  11      115.20      139.14     32.60 o 
   2  -1  11      233.37      195.94     35.15 o 
   3  -1  11       78.45       71.33     32.29 o 
   4  -1  11       13.03        2.02     33.23 o 
   5  -1  11        6.63        2.23     38.26 o 
   6  -1  11       41.56       59.29     49.37 o 
  -7   0  11        0.31       -3.48     31.98 o 
  -6   0  11        8.83       12.51     29.13 o 
  -5   0  11       64.96       63.96     28.97 o 
  -4   0  11       12.69       -1.51     22.32 o 
  -3   0  11        1.25        0.42     20.51 o 
  -2   0  11       23.26        4.83     23.36 o 
  -1   0  11      212.39      251.28     32.81 o 
   0   0  11      550.46      540.15     39.98 o 
   1   0  11        4.10        2.18     22.84 o 
   2   0  11      163.66      131.20     29.49 o 
   3   0  11       70.86       62.61     30.84 o 
   4   0  11        5.83        9.92     33.23 o 
   5   0  11        0.79       -3.27     38.26 o 
   6   0  11      101.55       59.86     46.62 o 
  -7   1  11       44.83       22.38     31.83 o 
  -6   1  11       79.50       35.77     27.78 o 
  -5   1  11        8.06        9.60     24.71 o 
  -4   1  11       47.46       21.44     25.23 o 
  -3   1  11       67.94       49.58     24.09 o 
  -2   1  11        0.18        1.05     11.68 o 
  -1   1  11       44.72       40.21     11.78 o 
   0   1  11      951.53      917.95     48.28 o 
   1   1  11      509.37      571.61     42.78 o 
   2   1  11        3.66       -5.35     22.90 o 
   3   1  11       56.49       55.66     27.93 o 
   4   1  11       34.28       40.29     34.42 o 
   5   1  11       27.46       31.05     38.37 o 
   6   1  11        1.87       -5.09     43.04 o 
   7   1  11       12.88       51.81     54.88 o 
  -7   2  11       18.70        0.52     31.46 o 
  -6   2  11       86.76       87.07     29.49 o 
  -5   2  11      243.68      266.13     33.49 o 
  -4   2  11        8.36       -2.23     22.69 o 
  -3   2  11      210.23      219.83     15.83 o 
  -2   2  11      115.73      102.69     26.92 o 
  -1   2  11       59.61       46.80     12.15 o 
   0   2  11      551.55      525.20     27.15 o 
   1   2  11      631.93      608.06     41.69 o 
   2   2  11        3.88        0.42     22.32 o 
   3   2  11      146.80      164.58     35.62 o 
   4   2  11      381.60      350.13     46.10 o 
   5   2  11       15.55       18.90     37.22 o 
   6   2  11       56.56       58.36     45.79 o 
   7   2  11        0.42       -4.72     53.58 o 
  -7   3  11        4.46        8.20     32.60 o 
  -6   3  11       55.83       53.37     29.23 o 
  -5   3  11      228.92      218.78     31.57 o 
  -4   3  11       33.13       40.27     13.89 o 
  -3   3  11       10.21        8.77     12.79 o 
  -2   3  11      326.02      388.03     46.62 o 
  -1   3  11      487.91      495.94     21.36 o 
   0   3  11      371.37      404.46     19.96 o 
   1   3  11        5.06        7.02     12.54 o 
   2   3  11      150.06      122.37     29.13 o 
   3   3  11       17.70       39.87     30.84 o 
   4   3  11      336.60      263.53     40.24 o 
   5   3  11      216.16      147.45     40.65 o 
   6   3  11       97.72       72.17     48.70 o 
   7   3  11       58.94       75.18     58.10 o 
  -6   4  11        2.88       -5.45     26.06 o 
  -5   4  11       40.43       14.63     15.44 o 
  -4   4  11      229.31      237.69     19.26 o 
  -3   4  11        4.38       -0.09     12.82 o 
  -2   4  11       70.34       77.62     13.85 o 
  -1   4  11      197.66      220.44     36.11 o 
   0   4  11     1120.90     1153.91     36.37 o 
   1   4  11      748.37      715.12     28.87 o 
   2   4  11       41.12       48.67     14.61 o 
   3   4  11        0.82        4.36     26.22 o 
   4   4  11      418.83      356.20     43.40 o 
   5   4  11        1.08        0.99     37.95 o 
   6   4  11        1.88       11.42     46.10 o 
   7   4  11       68.82       23.67     50.52 o 
   8   4  11       93.41       99.99     69.57 o 
  -6   5  11       44.70       70.09     23.47 o 
  -5   5  11        0.02        2.96     19.16 o 
  -4   5  11        0.18       -0.38     14.16 o 
  -3   5  11      164.37      118.21     16.31 o 
  -2   5  11        5.24        0.79     12.73 o 
  -1   5  11       45.81       59.76     13.67 o 
   0   5  11      329.89      349.90     30.68 o 
   1   5  11     2266.52     2314.06     79.75 o 
   2   5  11        3.89        6.21     13.61 o 
   3   5  11       19.90        9.30     14.91 o 
   4   5  11       14.30       -7.42     33.28 o 
   5   5  11      104.32      141.68     46.52 o 
   6   5  11        0.54        7.63     47.66 o 
   7   5  11      272.05      262.75     65.78 o 
   8   5  11       99.51      110.01     69.88 o 
  -6   6  11       39.46       28.24     23.78 o 
  -5   6  11      118.14      117.49     24.50 o 
  -4   6  11      165.07      121.18     24.35 o 
  -3   6  11      174.64      139.36     96.72 o 
  -2   6  11        3.24        0.73     12.39 o 
  -1   6  11      434.71      473.45     22.38 o 
   0   6  11       50.42       42.44     13.11 o 
   1   6  11      426.48      415.18     36.45 o 
   2   6  11        7.39        7.33     13.00 o 
   3   6  11       39.43       54.30     16.26 o 
   4   6  11        0.68        1.59     15.51 o 
   5   6  11      154.25      146.93     44.23 o 
   6   6  11      276.59      276.67     60.22 o 
   7   6  11      100.71       54.72     58.51 o 
   8   6  11       15.66        1.61     59.29 o 
  -5   7  11       22.87       20.25     23.67 o 
  -4   7  11      133.22      183.89     26.06 o 
  -3   7  11        1.08        2.65     19.52 o 
  -2   7  11      373.12      350.70     28.14 o 
  -1   7  11       11.79        0.38     13.78 o 
   0   7  11      291.42      278.45     25.26 o 
   1   7  11      669.62      621.69     26.39 o 
   2   7  11        0.95        0.09     14.68 o 
   3   7  11      416.81      392.51     33.43 o 
   4   7  11      365.69      369.78     26.25 o 
   5   7  11       49.34       51.40     41.69 o 
   6   7  11       77.53       56.07     52.23 o 
   7   7  11      150.72      123.98     61.37 o 
   8   7  11       30.19       49.48     63.03 o 
  -5   8  11        1.53        1.61     25.13 o 
  -4   8  11       26.44        9.81     23.62 o 
  -3   8  11        2.68       -1.61     21.81 o 
  -2   8  11       73.41       87.01     23.16 o 
  -1   8  11        8.39        9.19     19.16 o 
   0   8  11      130.92      158.75     18.69 o 
   1   8  11     1395.42     1449.27     50.46 o 
   2   8  11      184.71      189.32     32.81 o 
   3   8  11      126.14      122.03     18.65 o 
   4   8  11       54.06       48.31     20.26 o 
   5   8  11        4.46       19.95     21.94 o 
   6   8  11        0.09       -8.67     46.00 o 
   7   8  11        2.54       -5.66     59.91 o 
  -4   9  11        0.06       -1.97     25.96 o 
  -3   9  11       33.44       35.51     22.53 o 
  -2   9  11      168.81      157.21     25.02 o 
  -1   9  11       58.72       58.56     23.47 o 
   0   9  11       47.94       32.50     19.83 o 
   1   9  11      320.41      319.08     29.64 o 
   2   9  11       23.57        3.04     15.60 o 
   3   9  11       55.07       44.10     18.13 o 
   4   9  11       17.43       25.95     18.90 o 
   5   9  11      121.90      148.01     44.62 o 
   6   9  11      109.24       93.66     59.29 o 
   7   9  11       24.88       14.48     56.64 o 
  -3  10  11        2.39        4.78     23.99 o 
  -2  10  11       77.88       65.16     24.50 o 
  -1  10  11        0.41       -3.22     24.56 o 
   0  10  11        3.56       18.53     24.19 o 
   1  10  11        0.26        1.56     22.84 o 
   2  10  11       20.04       28.40     21.91 o 
   3  10  11        1.04       10.49     23.93 o 
   4  10  11      131.61      139.87     24.62 o 
   5  10  11       20.86       29.24     25.64 o 
   6  10  11      103.73      127.20     31.80 o 
   7  10  11       21.56       36.65     68.12 o 
  -2  11  11        3.52       -0.52     28.66 o 
  -1  11  11        3.76       12.15     24.76 o 
   0  11  11       67.61       54.15     28.04 o 
   1  11  11      200.13      254.50     33.07 o 
   2  11  11        0.03        0.00     25.44 o 
   3  11  11       45.67       70.04     27.05 o 
   4  11  11       49.13       19.94     29.07 o 
   5  11  11      106.70       77.88     27.14 o 
   6  11  11        0.75        7.93     31.40 o 
  -1  12  11       14.89       17.81     31.57 o 
   0  12  11        0.66        0.57     30.42 o 
   1  12  11       37.34       30.74     30.58 o 
   2  12  11       63.76       34.21     30.58 o 
   3  12  11        1.90       -4.46     29.07 o 
   4  12  11       48.43       44.29     32.24 o 
   5  12  11      259.14      295.36     42.88 o 
   2  13  11       37.83       50.46     34.58 o 
  -4  -5  12       26.80        3.43     38.00 o 
  -3  -5  12       13.30       -0.05     38.52 o 
  -2  -5  12       77.29       84.73     41.17 o 
  -1  -5  12       72.08       68.12     42.88 o 
  -5  -4  12       19.97       17.50     33.75 o 
  -4  -4  12       70.04       87.58     37.74 o 
  -3  -4  12       11.16       24.45     35.93 o 
  -2  -4  12       22.32       26.43     34.78 o 
  -1  -4  12       55.62       46.83     37.17 o 
   0  -4  12      136.43      125.07     41.69 o 
   1  -4  12        0.07        5.35     43.04 o 
  -6  -3  12       12.87       13.65     38.16 o 
  -5  -3  12        0.76        0.83     35.10 o 
  -4  -3  12       49.07       24.19     31.05 o 
  -3  -3  12       38.20       57.89     34.42 o 
  -2  -3  12       85.66       61.37     33.95 o 
  -1  -3  12       89.12       74.29     36.50 o 
   0  -3  12      208.42      210.68     41.43 o 
   1  -3  12      107.04      125.07     40.08 o 
   2  -3  12       12.35       10.18     39.09 o 
  -6  -2  12       48.22       34.21     32.86 o 
  -5  -2  12       45.64       49.63     31.10 o 
  -4  -2  12        0.08       -0.83     31.36 o 
  -3  -2  12        0.47       -0.99     29.80 o 
  -2  -2  12       16.65       15.00     27.46 o 
  -1  -2  12       12.69       -3.63     29.70 o 
   0  -2  12      105.25       65.31     33.38 o 
   1  -2  12        0.57       10.07     33.38 o 
   2  -2  12        8.72        7.89     35.04 o 
   3  -2  12       39.43       20.35     36.71 o 
   4  -2  12       11.35       32.24     42.73 o 
  -6  -1  12       18.20       28.97     34.11 o 
  -5  -1  12       44.60       21.55     31.36 o 
  -4  -1  12       58.34       42.62     31.15 o 
  -3  -1  12        8.34       -4.52     27.36 o 
  -2  -1  12        3.26       -0.26     28.04 o 
  -1  -1  12      340.38      389.95     42.62 o 
   0  -1  12      263.21      260.26     38.37 o 
   1  -1  12        1.85       -5.92     30.27 o 
   2  -1  12       16.00       26.17     32.71 o 
   3  -1  12       71.54       61.57     35.30 o 
   4  -1  12       36.25       22.79     38.32 o 
   5  -1  12        0.03       -1.87     42.05 o 
  -7   0  12       30.23       24.14     35.82 o 
  -6   0  12        0.44       -2.86     31.72 o 
  -5   0  12       46.63       13.97     26.79 o 
  -4   0  12      121.22      144.54     33.95 o 
  -3   0  12       64.01       38.11     27.36 o 
  -2   0  12        5.73       -4.26     26.53 o 
  -1   0  12       31.15       28.24     27.20 o 
   0   0  12      237.48      195.94     35.15 o 
   1   0  12      147.87      155.28     34.73 o 
   2   0  12       34.25        6.75     30.32 o 
   3   0  12      226.73      187.47     39.46 o 
   4   0  12      261.15      252.21     44.70 o 
   5   0  12       48.67        5.50     42.16 o 
   6   0  12        2.64        0.31     50.36 o 
  -7   1  12        5.50       -2.08     33.59 o 
  -6   1  12       35.25       32.60     31.77 o 
  -5   1  12       86.01       68.74     27.67 o 
  -4   1  12        8.24        0.47     24.82 o 
  -3   1  12       45.22       31.25     24.25 o 
  -2   1  12      101.75       66.61     28.24 o 
  -1   1  12        0.91       -4.90     13.75 o 
   0   1  12      118.73       99.16     29.33 o 
   1   1  12      344.95      374.95     40.03 o 
   2   1  12       61.27       58.72     30.68 o 
   3   1  12       53.12       19.57     32.14 o 
   4   1  12       59.84       67.03     38.32 o 
   5   1  12       78.74       56.59     43.66 o 
   6   1  12        0.42        4.36     47.56 o 
  -7   2  12        6.29       -0.10     31.72 o 
  -6   2  12       47.89       55.19     31.05 o 
  -5   2  12      284.86      249.05     36.34 o 
  -4   2  12       38.54       48.02     25.34 o 
  -3   2  12        1.08       -3.43     24.25 o 
  -2   2  12       31.09       34.35     13.95 o 
  -1   2  12      117.93      112.61     15.47 o 
   0   2  12        1.19        2.44     13.21 o 
   1   2  12        0.18       -1.40     25.75 o 
   2   2  12      202.40      172.21     35.10 o 
   3   2  12      930.42      795.32     54.41 o 
   4   2  12        0.73       -2.60     32.08 o 
   5   2  12      198.73      222.05     49.37 o 
   6   2  12        6.06      -10.54     45.84 o 
   7   2  12        7.46       -3.27     55.55 o 
  -6   3  12        1.32       -1.30     28.50 o 
  -5   3  12       68.33       82.91     29.64 o 
  -4   3  12       13.00       23.16     26.01 o 
  -3   3  12      188.17      187.84     17.77 o 
  -2   3  12        0.69        2.40     12.81 o 
  -1   3  12       55.36       64.08     14.43 o 
   0   3  12      151.08      155.08     16.85 o 
   1   3  12      483.67      469.00     23.20 o 
   2   3  12      119.33      101.50     31.36 o 
   3   3  12      170.90       94.49     35.30 o 
   4   3  12      815.23      828.96     63.39 o 
   5   3  12       19.39       -4.36     40.13 o 
   6   3  12       25.03       26.69     47.76 o 
   7   3  12       30.33       35.04     57.68 o 
  -6   4  12       53.49       66.92     32.50 o 
  -5   4  12       10.82        7.68     25.44 o 
  -4   4  12      197.59      224.74     20.04 o 
  -3   4  12       67.12       48.21     14.71 o 
  -2   4  12      469.10      534.85     24.59 o 
  -1   4  12       37.52       20.97     13.66 o 
   0   4  12      734.99      743.34     34.40 o 
   1   4  12      344.20      331.88     21.13 o 
   2   4  12       11.28        8.19     14.87 o 
   3   4  12        3.42        7.94     28.81 o 
   4   4  12        1.63       11.58     36.03 o 
   5   4  12      257.58      126.47     42.62 o 
   6   4  12       18.29       30.32     49.63 o 
   7   4  12        0.06      -13.86     56.80 o 
  -5   5  12       55.80       42.42     17.81 o 
  -4   5  12        5.65       -0.07     15.02 o 
  -3   5  12      491.60      461.45     33.82 o 
  -2   5  12      108.02      126.19     17.47 o 
  -1   5  12        3.75       -2.81     13.33 o 
   0   5  12      509.83      529.97     24.86 o 
   1   5  12        6.46        5.72     13.83 o 
   2   5  12      116.17      116.38     17.91 o 
   3   5  12       95.81       93.29     18.77 o 
   4   5  12      181.28      123.72     41.69 o 
   5   5  12      570.61      609.20     60.43 o 
   6   5  12      340.21      360.15     60.33 o 
   7   5  12        0.39       -8.67     57.32 o 
  -6   6  12        0.06        4.62     27.10 o 
  -5   6  12       51.95       45.27     25.70 o 
  -4   6  12       79.82       76.37     22.90 o 
  -3   6  12       26.96       18.12     15.48 o 
  -2   6  12      262.47      237.84     20.09 o 
  -1   6  12        1.87        3.75     14.18 o 
   0   6  12      193.58      217.47     19.18 o 
   1   6  12      639.95      636.76     71.44 o 
   2   6  12      523.34      494.25     33.95 o 
   3   6  12      116.11      137.53     24.06 o 
   4   6  12      185.81      171.12     40.55 o 
   5   6  12       26.71        9.19     43.77 o 
   6   6  12       21.68       -4.21     45.74 o 
   7   6  12        0.46       10.85     59.50 o 
  -5   7  12        2.12        7.89     26.48 o 
  -4   7  12       51.12       49.27     23.78 o 
  -3   7  12        9.49        4.88     21.08 o 
  -2   7  12       18.12       12.34     16.24 o 
  -1   7  12       52.99       72.92     17.00 o 
   0   7  12      263.15      274.87     21.04 o 
   1   7  12      490.57      480.89     24.59 o 
   2   7  12       26.17       13.58     16.08 o 
   3   7  12       28.69       14.63     17.69 o 
   4   7  12       63.46       59.84     20.94 o 
   5   7  12       51.13       24.14     45.74 o 
   6   7  12        0.02      -16.30     52.64 o 
   7   7  12       13.87      -12.77     59.39 o 
  -4   8  12        2.72        5.92     24.35 o 
  -3   8  12       40.52       63.08     24.97 o 
  -2   8  12      203.84      177.14     24.87 o 
  -1   8  12       36.61       24.09     22.17 o 
   0   8  12      115.71       73.24     56.07 o 
   1   8  12      110.54      121.94     19.30 o 
   2   8  12        2.15        2.57     16.75 o 
   3   8  12        0.23        1.16     16.74 o 
   4   8  12      123.63      135.14     23.72 o 
   5   8  12      315.60      323.42     30.76 o 
   6   8  12       59.02       40.96     56.28 o 
   7   8  12        0.08       -6.70     56.75 o 
  -4   9  12       24.79       -0.26     26.79 o 
  -3   9  12       46.24       28.35     26.32 o 
  -2   9  12       49.38       43.56     25.80 o 
  -1   9  12      197.53      254.40     30.42 o 
   0   9  12        0.14       -4.00     22.43 o 
   1   9  12       11.68       10.54     20.46 o 
   2   9  12        4.42        4.65     17.48 o 
   3   9  12       20.84       13.77     18.25 o 
   4   9  12       36.93       33.53     22.18 o 
   5   9  12       50.43       60.37     25.76 o 
   6   9  12       62.84       45.84     58.46 o 
   7   9  12       25.27       41.53     68.84 o 
  -3  10  12        2.71       -7.94     28.66 o 
  -2  10  12       20.57        8.51     27.72 o 
  -1  10  12      117.17       99.68     28.66 o 
   0  10  12       93.02       56.54     26.58 o 
   1  10  12       31.67       21.70     25.13 o 
   2  10  12       61.93       27.15     24.92 o 
   3  10  12        0.38       -1.62     19.20 o 
   4  10  12       93.31       93.91     22.77 o 
   5  10  12       26.31       10.17     26.38 o 
   6  10  12        5.53       22.17     61.68 o 
  -2  11  12       40.11       23.21     30.89 o 
  -1  11  12       25.18       24.09     29.64 o 
   0  11  12        4.22      -12.77     27.41 o 
   1  11  12       59.09       63.65     29.54 o 
   2  11  12       30.60       52.64     29.28 o 
   3  11  12       14.76        9.45     28.09 o 
   4  11  12       66.07       40.08     29.33 o 
   5  11  12       34.90       31.02     28.82 o 
   6  11  12       58.76       66.40     33.12 o 
   0  12  12       10.06       -1.45     28.29 o 
   1  12  12       43.22       48.59     32.55 o 
   2  12  12        4.73       -3.63     30.74 o 
   3  12  12       11.58       18.64     29.96 o 
   4  12  12        1.49        6.75     33.38 o 
  -3  -4  13       92.79       95.32     42.31 o 
  -2  -4  13        0.20       12.98     39.66 o 
  -1  -4  13       24.61       18.17     39.56 o 
   0  -4  13       12.23        8.98     46.73 o 
  -5  -3  13        4.83       12.88     39.51 o 
  -4  -3  13        7.88       23.93     39.20 o 
  -3  -3  13        6.17       -1.30     35.56 o 
  -2  -3  13      182.63      198.53     38.73 o 
  -1  -3  13       24.16       26.69     38.94 o 
   0  -3  13        2.02       -1.09     39.66 o 
   1  -3  13       10.28        8.05     40.65 o 
   2  -3  13       15.92       10.75     44.60 o 
  -5  -2  13       33.05       55.29     37.85 o 
  -4  -2  13       31.03       10.23     35.77 o 
  -3  -2  13        1.60        0.93     33.07 o 
  -2  -2  13       25.03       23.99     34.32 o 
  -1  -2  13       16.70       12.30     31.57 o 
   0  -2  13       37.62       12.88     34.99 o 
   1  -2  13       34.11       19.88     37.85 o 
   2  -2  13        0.95        4.15     38.68 o 
   3  -2  13        6.76        7.74     43.45 o 
  -6  -1  13        0.29       -1.87     33.54 o 
  -5  -1  13       16.12       18.33     34.58 o 
  -4  -1  13       42.04       22.06     31.46 o 
  -3  -1  13       72.51       75.96     33.85 o 
  -2  -1  13       85.41       81.56     35.77 o 
  -1  -1  13       77.59       71.49     35.56 o 
   0  -1  13      273.31      276.41     43.04 o 
   1  -1  13       26.22        5.24     31.15 o 
   2  -1  13        2.13       -6.18     36.81 o 
   3  -1  13        4.88       -1.87     38.00 o 
   4  -1  13       19.40       15.63     43.25 o 
  -6   0  13       45.26       21.55     37.07 o 
  -5   0  13        3.99        0.57     30.27 o 
  -4   0  13       76.47       99.06     35.72 o 
  -3   0  13      227.89      246.19     36.08 o 
  -2   0  13      108.41       91.06     34.73 o 
  -1   0  13        0.96        4.52     31.20 o 
   0   0  13       93.60       73.00     33.02 o 
   1   0  13       11.05        2.91     32.19 o 
   2   0  13      274.98      264.05     40.18 o 
   3   0  13       24.88       44.34     38.47 o 
   4   0  13        4.83        9.81     39.87 o 
   5   0  13      137.42      115.46     48.44 o 
  -6   1  13       16.57       20.61     31.15 o 
  -5   1  13        0.32      -11.37     30.63 o 
  -4   1  13        9.20       10.28     30.48 o 
  -3   1  13       44.15       41.64     30.48 o 
  -2   1  13       20.94       16.20     29.44 o 
  -1   1  13       37.77       30.84     29.80 o 
   0   1  13       24.58        7.63     29.64 o 
   1   1  13        6.34        8.46     30.74 o 
   2   1  13       14.81        2.65     31.88 o 
   3   1  13      523.28      520.83     53.53 o 
   4   1  13       28.14       10.64     38.47 o 
   5   1  13       46.76       43.09     45.58 o 
  -6   2  13        1.37       -3.12     31.36 o 
  -5   2  13       84.19       37.22     32.29 o 
  -4   2  13        6.29       -2.91     29.28 o 
  -3   2  13      241.24      223.30     36.19 o 
  -2   2  13       24.55       15.58     28.45 o 
  -1   2  13      123.32      118.63     18.13 o 
   0   2  13      314.14      370.48     41.74 o 
   1   2  13       28.19       20.56     26.69 o 
   2   2  13       21.56       14.95     30.94 o 
   3   2  13      443.54      405.84     46.36 o 
   4   2  13       45.53       55.50     40.70 o 
   5   2  13       40.57       11.73     44.65 o 
   6   2  13        0.23       -7.58     51.19 o 
  -6   3  13        3.94        4.98     33.07 o 
  -5   3  13        0.81       -9.76     28.76 o 
  -4   3  13        1.50       -1.14     28.19 o 
  -3   3  13      443.98      469.23     43.51 o 
  -2   3  13      226.89      191.08     18.92 o 
  -1   3  13       31.40       15.66     14.86 o 
   0   3  13      704.45      719.35     32.11 o 
   1   3  13      282.68      238.49     21.05 o 
   2   3  13      155.83       75.33     31.25 o 
   3   3  13       29.87        5.40     33.95 o 
   4   3  13       68.25       67.70     41.69 o 
   5   3  13      229.64      254.03     55.29 o 
   6   3  13        0.80       -0.21     50.36 o 
  -6   4  13       54.89       74.61     37.59 o 
  -5   4  13       98.42       69.41     32.14 o 
  -4   4  13       82.46       72.17     30.94 o 
  -3   4  13        2.39       -3.84     16.13 o 
  -2   4  13      264.65      233.52     19.72 o 
  -1   4  13      129.13      136.35     17.27 o 
   0   4  13      103.53      101.35     16.85 o 
   1   4  13       20.16       16.72     15.72 o 
   2   4  13      253.93      265.61     41.12 o 
   3   4  13      119.07       87.01     37.02 o 
   4   4  13        0.95        0.57     35.41 o 
   5   4  13       45.21        8.88     46.00 o 
   6   4  13       24.63       -8.77     45.95 o 
  -5   5  13       82.65       70.61     34.21 o 
  -4   5  13       43.32       34.26     18.56 o 
  -3   5  13       85.92       75.54     17.55 o 
  -2   5  13        2.61        6.96     15.16 o 
  -1   5  13      290.96      280.05     20.98 o 
   0   5  13      426.72      504.90     44.23 o 
   1   5  13        0.31        5.48     14.42 o 
   2   5  13      233.64      237.84     29.62 o 
   3   5  13      282.73      306.94     46.83 o 
   4   5  13        9.80      -11.94     39.92 o 
   5   5  13        7.45        8.98     44.13 o 
   6   5  13       66.18      108.66     55.81 o 
   7   5  13       57.86       13.14     62.04 o 
  -5   6  13       11.44        4.15     24.40 o 
  -4   6  13        9.02        3.84     24.19 o 
  -3   6  13        0.33        1.98     17.29 o 
  -2   6  13        0.03       -0.39     16.45 o 
  -1   6  13       48.92       39.74     16.63 o 
   0   6  13      293.68      278.64     21.05 o 
   1   6  13       18.71        1.05     16.07 o 
   2   6  13        1.30        4.25     15.31 o 
   3   6  13       93.16      115.91     26.87 o 
   4   6  13      142.52      173.25     47.92 o 
   5   6  13        8.39       27.62     42.10 o 
   6   6  13        1.89       -8.51     47.19 o 
   7   6  13        0.34        2.65     63.86 o 
  -5   7  13        9.09       -3.48     25.80 o 
  -4   7  13        0.38       -1.97     24.04 o 
  -3   7  13      103.11       92.21     25.39 o 
  -2   7  13      219.13      228.89     22.48 o 
  -1   7  13       28.80       22.80     16.83 o 
   0   7  13      120.25      108.61     21.99 o 
   1   7  13        1.42       -5.79     16.32 o 
   2   7  13      171.26      189.72     20.11 o 
   3   7  13        1.11        6.74     19.27 o 
   4   7  13       51.54       59.97     22.64 o 
   5   7  13      109.52       80.52     49.43 o 
   6   7  13       77.62       33.69     55.24 o 
   7   7  13        5.67       -2.60     64.38 o 
  -4   8  13       25.27       20.40     27.00 o 
  -3   8  13       22.98       20.20     24.76 o 
  -2   8  13       37.15       86.91     23.62 o 
  -1   8  13      162.08      160.27     25.02 o 
   0   8  13       16.78        7.40     17.65 o 
   1   8  13       56.39       53.14     18.19 o 
   2   8  13        4.88        8.60     17.07 o 
   3   8  13      359.36      298.28     78.40 o 
   4   8  13       34.78       26.03     20.67 o 
   5   8  13       63.74       31.05     48.75 o 
   6   8  13      184.94      211.25     65.83 o 
  -3   9  13       13.25       34.32     27.98 o 
  -2   9  13        1.11       12.72     26.17 o 
  -1   9  13      106.04      102.23     28.04 o 
   0   9  13      284.89      250.03     31.05 o 
   1   9  13       23.94       10.95     24.19 o 
   2   9  13        5.69       10.72     19.71 o 
   3   9  13       12.26        4.23     19.40 o 
   4   9  13       66.09       47.59     24.10 o 
   5   9  13        7.75        5.66     25.99 o 
   6   9  13       25.01       31.10     62.09 o 
  -2  10  13       17.59       13.45     25.60 o 
  -1  10  13        2.11        5.61     25.08 o 
   0  10  13       65.27       81.56     29.02 o 
   1  10  13      218.72      218.62     32.71 o 
   2  10  13        3.98       18.90     26.37 o 
   3  10  13        4.71       -2.40     20.59 o 
   4  10  13       77.17       72.75     26.10 o 
   5  10  13       50.83       32.52     27.87 o 
   6  10  13        7.65        3.74     62.15 o 
  -1  11  13        8.26       -1.61     27.78 o 
   0  11  13        1.63        5.97     26.63 o 
   1  11  13       12.34       11.58     29.33 o 
   2  11  13        7.72       23.41     29.44 o 
   3  11  13        5.56        1.92     30.48 o 
   4  11  13        2.13        9.92     31.93 o 
   5  11  13       16.10       10.18     29.73 o 
   1  12  13        0.45      -20.87     32.55 o 
   2  12  13        1.63       -0.78     32.14 o 
   3  12  13       11.64       16.82     33.80 o 
  -3  -3  14       12.99        7.68     40.29 o 
  -2  -3  14       55.29       44.70     41.59 o 
  -1  -3  14       92.60      105.81     46.00 o 
   0  -3  14       34.95       11.68     44.03 o 
  -4  -2  14       18.85        6.70     39.41 o 
  -3  -2  14       30.49       17.29     35.46 o 
  -2  -2  14        2.55       -2.54     33.59 o 
  -1  -2  14      166.25      112.04     43.66 o 
   0  -2  14       96.11      104.41     43.56 o 
   1  -2  14        0.59       12.88     41.07 o 
   2  -2  14      146.68      121.33     49.53 o 
  -5  -1  14        0.08       -3.48     37.43 o 
  -4  -1  14       76.68       77.77     37.43 o 
  -3  -1  14       96.61       78.86     35.46 o 
  -2  -1  14       63.19       31.31     34.21 o 
  -1  -1  14       53.62       22.17     38.21 o 
   0  -1  14       47.22       30.11     38.32 o 
   1  -1  14        7.41       -6.02     38.78 o 
   2  -1  14       56.51       69.47     44.34 o 
   3  -1  14        0.17       -1.71     45.43 o 
  -5   0  14        3.48        1.66     35.93 o 
  -4   0  14        3.97        7.32     32.81 o 
  -3   0  14       19.81       -0.93     30.22 o 
  -2   0  14       81.00       69.31     34.06 o 
  -1   0  14       56.45       74.81     38.63 o 
   0   0  14      168.09      178.86     42.05 o 
   1   0  14        0.21       -9.76     36.13 o 
   2   0  14      384.85      381.85     52.18 o 
   3   0  14       29.14       28.97     40.34 o 
   4   0  14       19.39       22.69     45.84 o 
  -5   1  14        3.33        5.40     36.39 o 
  -4   1  14       26.50       16.56     35.15 o 
  -3   1  14        0.09        0.00     28.97 o 
  -2   1  14       28.56       37.69     31.51 o 
  -1   1  14      102.73      117.64     37.48 o 
   0   1  14      225.68      272.77     43.61 o 
   1   1  14      126.10      108.30     38.63 o 
   2   1  14       31.60       17.60     36.86 o 
   3   1  14      512.54      538.95     58.15 o 
   4   1  14        8.23       23.41     44.39 o 
  -5   2  14       20.08       17.34     35.46 o 
  -4   2  14       50.13       28.97     33.64 o 
  -3   2  14      375.57      422.30     46.36 o 
  -2   2  14      113.80      101.39     36.55 o 
  -1   2  14       21.72       16.55     16.64 o 
   0   2  14       53.80       78.60     35.10 o 
   1   2  14       10.40       -3.48     32.34 o 
   2   2  14        0.59       -5.56     34.73 o 
   3   2  14       16.27       26.95     35.82 o 
   4   2  14      216.55      184.67     49.58 o 
   5   2  14       40.67       27.93     48.80 o 
  -5   3  14       10.49       13.91     34.32 o 
  -4   3  14       56.19       52.33     34.37 o 
  -3   3  14       40.12       36.45     29.07 o 
  -2   3  14      223.99      222.86     21.84 o 
  -1   3  14       29.02       39.16     18.21 o 
   0   3  14      105.79       92.37     19.74 o 
   1   3  14       81.80       95.32     33.43 o 
   2   3  14       44.86       30.79     35.20 o 
   3   3  14       52.25       40.08     38.21 o 
   4   3  14      201.66      203.15     49.17 o 
   5   3  14      123.63       93.92     52.38 o 
  -5   4  14       64.63       62.51     35.51 o 
  -4   4  14       15.01        1.97     31.83 o 
  -3   4  14       28.64       15.98     16.70 o 
  -2   4  14       21.24       35.87     18.51 o 
  -1   4  14      129.09      161.08     25.73 o 
   0   4  14      536.48      555.61     27.64 o 
   1   4  14       29.56       28.93     17.82 o 
   2   4  14        5.24        4.31     32.97 o 
   3   4  14      296.40      266.39     46.41 o 
   4   4  14       14.84        6.91     42.78 o 
   5   4  14       16.63       -0.31     49.48 o 
   6   4  14        1.11        5.56     51.24 o 
  -5   5  14       38.14       53.68     35.62 o 
  -4   5  14       30.88       19.62     34.01 o 
  -3   5  14       67.70       44.50     18.64 o 
  -2   5  14        7.59        7.30     16.74 o 
  -1   5  14        9.10        2.88     16.85 o 
   0   5  14      124.06      144.20     30.71 o 
   1   5  14       23.48       34.38     17.58 o 
   2   5  14       22.44       12.55     18.59 o 
   3   5  14      166.25      156.79     40.55 o 
   4   5  14      144.74       90.34     43.14 o 
   5   5  14       48.99       24.87     50.26 o 
   6   5  14       16.57        5.40     51.03 o 
  -4   6  14       13.89       15.94     26.89 o 
  -3   6  14       78.62       83.17     20.08 o 
  -2   6  14        1.27       -6.45     18.14 o 
  -1   6  14      130.37      115.16     19.48 o 
   0   6  14      123.16      131.05     20.52 o 
   1   6  14        0.85        0.73     17.32 o 
   2   6  14       28.68       39.48     19.78 o 
   3   6  14        2.92       -1.88     20.18 o 
   4   6  14       38.93       56.54     46.21 o 
   5   6  14       72.51       79.49     49.43 o 
   6   6  14        7.74        5.61     51.29 o 
  -4   7  14        0.27       -1.66     25.80 o 
  -3   7  14       24.84        5.81     24.56 o 
  -2   7  14       51.32       59.69     19.70 o 
  -1   7  14       94.26      125.79     21.06 o 
   0   7  14      105.57       66.74     19.56 o 
   1   7  14        1.61       -0.17     18.29 o 
   2   7  14       57.66       40.78     19.95 o 
   3   7  14      137.89      116.23     22.97 o 
   4   7  14        2.12        3.37     43.87 o 
   5   7  14        4.79        9.24     51.61 o 
   6   7  14       22.79       12.10     58.10 o 
  -3   8  14       20.35       20.72     27.05 o 
  -2   8  14        6.64        0.83     25.18 o 
  -1   8  14       48.41       68.95     27.00 o 
   0   8  14       79.59       87.65     20.99 o 
   1   8  14        2.61        8.82     19.48 o 
   2   8  14        9.88       -3.63     18.22 o 
   3   8  14      176.63      177.96     25.57 o 
   4   8  14      191.73      145.45     27.48 o 
   5   8  14       27.65       17.76     52.28 o 
   6   8  14        4.45       -1.25     58.77 o 
  -2   9  14        7.41        1.61     27.78 o 
  -1   9  14        8.61       16.30     27.05 o 
   0   9  14       88.39       53.94     28.35 o 
   1   9  14      171.52      162.53     24.19 o 
   2   9  14        5.43        2.72     20.94 o 
   3   9  14       60.94       55.69     22.28 o 
   4   9  14       55.00       42.35     25.65 o 
   5   9  14       23.17       11.96     27.72 o 
  -1  10  14       29.80       32.97     27.41 o 
   0  10  14       68.13       25.65     29.85 o 
   1  10  14       24.49       15.83     28.50 o 
   2  10  14       47.99       47.76     29.85 o 
   3  10  14        4.38       -0.11     23.63 o 
   4  10  14        9.03        1.15     27.14 o 
   5  10  14        3.48        5.67     29.15 o 
   0  11  14        4.96       13.08     28.29 o 
   1  11  14        6.36        7.48     31.25 o 
   2  11  14       16.63       16.35     30.94 o 
   3  11  14       13.22       10.33     32.66 o 
   4  11  14        3.78       -3.84     34.01 o 
  -3  -1  15       24.44       29.23     41.85 o 
  -2  -1  15       29.50       11.06     40.34 o 
  -1  -1  15       21.50        9.03     42.73 o 
   0  -1  15       12.88        8.05     38.83 o 
   1  -1  15       54.24       30.16     45.53 o 
  -4   0  15       28.07       13.97     41.53 o 
  -3   0  15        1.78        3.69     38.26 o 
  -2   0  15       50.18       62.30     40.81 o 
  -1   0  15      246.66      319.76     51.81 o 
   0   0  15       32.32       20.20     35.67 o 
   1   0  15       43.35       30.79     42.94 o 
   2   0  15       50.13       66.25     46.99 o 
  -4   1  15      105.28      130.52     43.40 o 
  -3   1  15       85.66       47.92     38.06 o 
  -2   1  15        0.06        1.35     34.27 o 
  -1   1  15      208.53      211.15     45.69 o 
   0   1  15       15.08        5.87     34.21 o 
   1   1  15        1.30        0.26     38.32 o 
   2   1  15       62.00       28.19     41.69 o 
   3   1  15       31.24       15.99     43.87 o 
  -4   2  15       10.09       -4.83     35.67 o 
  -3   2  15       16.48        9.50     34.47 o 
  -2   2  15       45.53        6.44     32.29 o 
  -1   2  15        3.36       -2.75     35.36 o 
   0   2  15       57.49       13.24     33.12 o 
   1   2  15       20.50       19.78     34.11 o 
   2   2  15       31.46       12.15     39.66 o 
   3   2  15       16.33       21.03     43.40 o 
   4   2  15       37.14       36.65     44.08 o 
  -4   3  15        0.84       -5.24     35.56 o 
  -3   3  15       24.92       14.23     31.41 o 
  -2   3  15       70.81       68.06     38.16 o 
  -1   3  15      161.82      164.87     21.40 o 
   0   3  15       59.03       51.03     37.74 o 
   1   3  15        4.93        9.35     35.93 o 
   2   3  15       77.76       78.86     38.00 o 
   3   3  15       59.69       39.25     42.83 o 
   4   3  15       38.80       40.29     47.97 o 
  -4   4  15       49.42       65.21     37.22 o 
  -3   4  15       37.44       27.57     34.78 o 
  -2   4  15       17.00       10.13     19.71 o 
  -1   4  15      195.72      181.52     23.20 o 
   0   4  15        0.82       -0.10     18.21 o 
   1   4  15        6.38        3.80     19.57 o 
   2   4  15        8.94        9.76     37.48 o 
   3   4  15       17.29       22.12     41.27 o 
   4   4  15        7.19        3.37     40.96 o 
   5   4  15       13.49        9.92     53.11 o 
  -4   5  15       43.78       27.67     35.72 o 
  -3   5  15       88.60       92.47     21.16 o 
  -2   5  15       64.43       60.05     21.36 o 
  -1   5  15        3.18        0.47     18.71 o 
   0   5  15        0.65        9.83     18.47 o 
   1   5  15      192.59      157.46     23.31 o 
   2   5  15        7.33       -8.74     20.69 o 
   3   5  15       24.08        6.33     37.54 o 
   4   5  15       57.75       39.82     47.40 o 
   5   5  15       52.24       65.78     51.19 o 
  -4   6  15        0.26        4.26     36.45 o 
  -3   6  15       16.70       11.83     19.93 o 
  -2   6  15      217.53      190.21     30.09 o 
  -1   6  15       32.80       25.79     19.12 o 
   0   6  15       80.16       67.48     20.62 o 
   1   6  15       11.89        4.49     19.64 o 
   2   6  15      218.05      215.69     25.84 o 
   3   6  15       77.19       93.92     46.10 o 
   4   6  15        4.86       10.80     46.78 o 
   5   6  15       31.04        3.89     54.88 o 
  -3   7  15       13.03       21.60     26.32 o 
  -2   7  15       23.61       10.79     20.55 o 
  -1   7  15       30.75       10.50     19.62 o 
   0   7  15        8.75        0.19     19.80 o 
   1   7  15       18.49       26.37     19.05 o 
   2   7  15        0.12        2.86     18.87 o 
   3   7  15      269.93      258.28     27.92 o 
   4   7  15       90.61       57.21     50.36 o 
   5   7  15        0.08       -3.17     50.93 o 
  -2   8  15       47.34       29.33     28.14 o 
  -1   8  15        0.04        7.37     26.53 o 
   0   8  15      171.70      164.20     24.21 o 
   1   8  15       29.77       26.22     21.91 o 
   2   8  15       13.46       10.20     20.42 o 
   3   8  15       19.87       26.86     24.55 o 
   4   8  15       39.52       43.85     27.16 o 
   5   8  15       13.91       20.97     57.68 o 
  -1   9  15       10.98       10.85     29.75 o 
   0   9  15       35.01       42.31     28.97 o 
   1   9  15        6.75        4.71     22.68 o 
   2   9  15       85.42       53.33     24.16 o 
   3   9  15       11.55       11.67     24.41 o 
   4   9  15        0.15       -5.74     27.47 o 
   0  10  15        1.10        0.73     30.79 o 
   1  10  15        3.66        6.39     30.06 o 
   2  10  15       70.68       26.79     28.50 o 
   3  10  15       83.93       88.32     27.84 o 
  -1   0  16        9.21        8.93     40.08 o 
   0   0  16        2.20        9.29     44.91 o 
  -2   1  16       25.07       46.93     44.60 o 
  -1   1  16       49.18       64.84     40.34 o 
   0   1  16       25.54       36.65     39.87 o 
   1   1  16       23.99       14.33     44.65 o 
   2   1  16       84.94       90.86     45.53 o 
  -3   2  16        2.75       11.11     39.77 o 
  -2   2  16       25.67       51.71     43.82 o 
  -1   2  16       90.09      133.22     46.26 o 
   0   2  16       28.76       18.90     37.33 o 
   1   2  16        0.79      -10.69     36.97 o 
   2   2  16       60.94       46.78     45.84 o 
  -3   3  16       39.00       14.64     38.11 o 
  -2   3  16       26.52        4.57     39.77 o 
  -1   3  16       10.02       -3.27     40.13 o 
   0   3  16       67.98       43.20     41.12 o 
   1   3  16       15.99       22.58     40.91 o 
   2   3  16       37.79       38.57     44.91 o 
   3   3  16       52.72       40.65     44.49 o 
  -3   4  16       38.98       33.95     38.68 o 
  -2   4  16       71.52       88.99     42.31 o 
  -1   4  16        2.65       -5.45     21.66 o 
   0   4  16        4.25        6.82     20.99 o 
   1   4  16       72.70       63.24     41.90 o 
   2   4  16        0.19       -1.77     41.69 o 
   3   4  16       36.13       52.23     48.08 o 
  -3   5  16       45.66       51.24     39.35 o 
  -2   5  16       62.36       58.26     22.33 o 
  -1   5  16       17.34       25.12     22.34 o 
   0   5  16       11.20        3.74     21.18 o 
   1   5  16        5.92        4.01     21.18 o 
   2   5  16      152.59      148.69     43.51 o 
   3   5  16      129.14      136.02     51.66 o 
   4   5  16       19.77        2.49     45.53 o 
  -2   6  16        5.34        8.76     21.25 o 
  -1   6  16       42.16       43.53     21.78 o 
   0   6  16       20.35       27.55     21.06 o 
   1   6  16       20.39       15.63     21.96 o 
   2   6  16       84.04       77.51     23.00 o 
   3   6  16      185.01      175.79     48.44 o 
   4   6  16       54.60       30.27     47.40 o 
  -2   7  16       11.75       16.48     22.54 o 
  -1   7  16        8.88        1.66     22.19 o 
   0   7  16        0.52       -4.44     21.70 o 
   1   7  16       71.59       63.41     23.78 o 
   2   7  16       51.60       15.47     24.10 o 
   3   7  16       18.50        6.36     23.44 o 
   4   7  16       55.66       33.12     47.97 o 
  -1   8  16       31.17       19.61     22.71 o 
   0   8  16       27.30       15.99     23.80 o 
   1   8  16       50.56       53.12     24.75 o 
   2   8  16       31.03       21.18     24.41 o 
   3   8  16       20.77        9.44     26.43 o 
   0   9  16        5.81        9.66     27.05 o 
   1   9  16       20.86       10.45     25.61 o 
   2   9  16       44.27       55.65     26.72 o 
   0   3  17       13.28        9.40     45.79 o 
  -1   4  17        4.53       15.37     44.39 o 
   0   4  17       55.44       29.13     44.65 o 
   1   4  17       16.00        3.27     45.64 o 
  -1   5  17       35.18        9.61     23.19 o 
   0   5  17       26.92       25.90     23.36 o 
   1   5  17        5.98       -2.75     39.51 o 
   2   5  17       38.33       46.41     49.32 o 
   0   6  17        4.08        3.00     23.98 o 
   1   6  17       21.97       -0.33     24.25 o 
   2   6  17       12.31       21.08     47.97 o 
   1   7  17       81.71       65.69     26.50 o 
                                                 
